# Supplementary material for: The Interface Between Inflammatory Mediators and MicroRNAs in Plasmodium vivax Severe Thrombocytopenia
Source: Front Cell Infect Microbiol. 2021 Mar 15;11:631333. doi: 10.3389/fcimb.2021.631333 (PMC8005714; doi:10.3389/fcimb.2021.631333)
Supplement: Supplementary file 3 [file Table_2.xlsx]

## Sheet: Summary
Table S2. Complete Luminex dataset for plasma samples from P. vivax patients and healthy controls.
Analyte Sample	CCL3	CXCL12	IL27	LIF	IL1B	IL2	IL4	IL5	CXCL10	IL6	IL7	IL8	IL10	PIGF1	CCL11	IL12p70	IL13	IL17A	IL31	IL1RA	SCF	CCL5	IFNG	GMCSF	TNFA	HGF	CCL4	IFNA	CCL2	IL9	VEGFD	TNFB	BNGF	EGF	BDNF	CXCL1	IL1A	IL23	IL15	IL18	IL21	FGF2	IL22	PDGFBB	VEGFA
	pg/ml	pg/ml	pg/ml	pg/ml	pg/ml	pg/ml	pg/ml	pg/ml	pg/ml	pg/ml	pg/ml	pg/ml	pg/ml	pg/ml	pg/ml	pg/ml	pg/ml	pg/ml	pg/ml	pg/ml	pg/ml	pg/ml	pg/ml	pg/ml	pg/ml	pg/ml	pg/ml	pg/ml	pg/ml	pg/ml	pg/ml	pg/ml	pg/ml	pg/ml	pg/ml	pg/ml	pg/ml	pg/ml	pg/ml	pg/ml	pg/ml	pg/ml	pg/ml	pg/ml	pg/ml
2014	170.55	611.25	100.06	36.58	11.2216	63.97	49.16	21.93	571.4	2810	6.55	359.64	1549	<1.02↓	74.58	<3.59↓	19.47	16.48	<4.97↓	24892	4.2	151.65	284.83	46.31	30.5	684.78	1372	<0.19↓	2597	<3.63↓	16.4	<39.88↓	24.91	<0.92↓	2.33	52.52	0.58	<7.85↓	<1.51↓	391.66	17.09	1.94	276.68	756.04	144.49
2015	23.76	464.58	61.07	13.86	4.46533	60.07	<5.31↓	9.94	119.61	117.62	3.25	17.47	295.77	3.55	9.2	<3.59↓	15.16	7.29	<4.97↓	7557	7.5	314.68	133.45	37.1	11.33	150.56	149.01	<0.19↓	121.34	<3.63↓	8.73	<39.88↓	23.71	<0.92↓	40.49	18.91	0.3	<7.85↓	<1.51↓	157.22	<5.23↓	<1.78↓	196.58	1121	21.49
2016	22.77	845.91	112.52	19.08	10.4981	63.97	113.21	13.16	57.44	17.78	5.3	11.53	17.78	91.03	16.33	<3.59↓	27.15	7.29	<4.97↓	868.41	7.15	143.59	219.37	52.96	26.61	94.55	253.35	<0.19↓	85.72	<3.63↓	15.25	<39.88↓	58.15	8.97	44.11	26.03	20.05	9.78	3.57	277.19	190.22	8.53	525.14	1774	1110
2021	29.25	428.97	74.37	18.23	4.46533	55.96	20.35	6.51	119.96	173.7	3.96	12.31	376.42	3.7	15.99	<3.59↓	14.02	6.21	<4.97↓	12243	4.97	387.89	54.54	49.7	8.36	67.8	413.42	<0.19↓	338.41	<3.63↓	3.73	<39.88↓	15.79	<0.92↓	36.41	15.8	<0.27↓	9.78	<1.51↓	48.84	<5.23↓	1.94	250.93	875.96	40.59
2024	91.35	367.63	93.74	59.47	16.4548	74.72	37.86	32.26	240.05	44.86	7.72	26.8	8.32	12.42	27.01	5.29	14.6	15.51	6.61	4521	7.15	179.7	249.38	70.46	21.26	111	56.53	<0.19↓	198.74	<3.63↓	11.14	<39.88↓	23.71	<0.92↓	77.98	28.56	0.77	20.26	9.2	126.79	10.93	9.91	440.27	1542	19.98
2028	44.83	475.89	171.93	10.27	<0.96↓	30.71	<5.31↓	<4.54↓	76.21	1026	10.41	31.74	362.27	18.6	18.89	<3.59↓	20.49	4.02	<4.97↓	4212	10.78	217.74	84.55	26.34	12.79	271.79	560.78	<0.19↓	947.05	<3.63↓	23.62	<39.88↓	15.79	<0.92↓	17.43	13.41	4.13	<7.85↓	<1.51↓	139.25	12.46	8.53	182.25	756.04	201.08
2030	15.14	370.41	26.19	<3.21↓	<0.96↓	16.29	<5.31↓	<4.54↓	162.91	9.23	2.12	3.92	38.21	5.46	5.06	<3.59↓	17.9	<1.21↓	18.76	3722	<0.77↓	214.58	116.16	21.32	<3.90↓	102.22	29.77	<0.19↓	124.83	<3.63↓	3.73	<39.88↓	<4.06↓	<0.92↓	49.27	11.37	1.27	<7.85↓	<1.51↓	82.48	<5.23↓	<1.78↓	136.74	768.83	5.73
2032	35.57	342.59	47.42	20.78	12.6122	71.28	15.36	16.22	45.62	17.78	6.24	17.82	4.42	15.69	10.7	<3.59↓	9.04	8.36	<4.97↓	276.36	4.58	164.7	136.86	49.7	17.09	45.27	<1.54↓	<0.19↓	58.14	<3.63↓	7.18	<39.88↓	18.58	<0.92↓	59.86	10.3	0.44	<7.85↓	<1.51↓	179.93	53.58	4.44	289.27	2408	32.74
2033	25.2	412.19	18.93	<3.21↓	<0.96↓	16.29	<5.31↓	<4.54↓	72.14	91.68	2.88	13.07	98.05	<1.02↓	11.68	<3.59↓	17.37	<1.21↓	<4.97↓	4345	<0.77↓	315.37	37.98	21.32	7.61	134.1	125.61	<0.19↓	163.16	<3.63↓	<0.79↓	<39.88↓	12.79	<0.92↓	10.39	21.41	<0.27↓	<7.85↓	<1.51↓	145.54	<5.23↓	<1.78↓	103.52	853.28	4.99
2034	48.71	496.73	67.76	19.08	6.4488	46.99	37.86	9.94	102.03	111.42	3.96	11.53	355.52	<1.02↓	11.46	<3.59↓	6.96	4.02	<4.97↓	9894	2.18	383.96	220.92	39.04	14.24	65	105.9	<0.19↓	236.07	<3.63↓	4.36	<39.88↓	6.04	<0.92↓	6.62	10.3	<0.27↓	<7.85↓	<1.51↓	333.29	<5.23↓	<1.78↓	276.68	479.61	26.05
2036	129.03	496.26	74.37	20.78	4.46533	51.61	10.09	8.25	435.33	2075	2.12	95.4	1332	<1.02↓	27.01	<3.59↓	7.67	9.43	<4.97↓	17320	14.89	126.98	307.13	49.7	18.5	384.18	1091	0.73	1576	<3.63↓	11.14	<39.88↓	<4.06↓	<0.92↓	<1.08↓	37.41	1.17	13.94	12.99	331.24	7.16	<1.78↓	276.68	615.29	181.43
2037	67.87	577.72	40.44	8.46	<0.96↓	42.03	10.09	<4.54↓	513.1	817.37	3.96	108.64	2422	3.55	66.19	<3.59↓	10.36	8.36	<4.97↓	27774	4.2	382.36	340.93	21.32	22.61	319.34	539.79	<0.19↓	354.71	<3.63↓	14.67	<39.88↓	6.04	<0.92↓	27.13	23.77	1.56	<7.85↓	<1.51↓	463.58	45.67	<1.78↓	196.58	615.29	144.49
2038	57.95	468.35	189	38.07	<0.96↓	74.72	10.09	<4.54↓	143.4	6.11	2.5	34.72	10.14	9.52	39.89	<3.59↓	11.62	5.11	51.21	1132	2.18	362.18	250.14	92.61	15.68	198.98	32.18	2.47	175.84	<3.63↓	14.09	<39.88↓	6.04	<0.92↓	69.01	33.62	0.3	70.07	40.83	279.28	<5.23↓	<1.78↓	395.86	961.34	38.07
2042	29.04	496.73	11.65	6.65	<0.96↓	46.99	<5.31↓	13.16	69.65	64.13	2.12	18.18	101.55	<1.02↓	13.81	<3.59↓	9.04	7.29	<4.97↓	516.82	4.58	286.77	76.07	39.04	23.96	111	87.46	<0.19↓	231.63	<3.63↓	6.87	<39.88↓	<4.06↓	<0.92↓	25.82	12.4	<0.27↓	<7.85↓	<1.51↓	124.25	<5.23↓	1.94	395.86	583.72	5.69
2043	63.39	472.12	33.37	3.99	<0.96↓	30.71	<5.31↓	<4.54↓	92.39	9.23	3.25	10.74	36.06	<1.02↓	12.47	<3.59↓	11.62	4.02	6.61	2419	3	132.09	143.62	26.34	8.36	99.68	88.18	<0.19↓	98.02	<3.63↓	1.84	<39.88↓	26.08	<0.92↓	28.78	18.04	0.48	<7.85↓	<1.51↓	195.86	<5.23↓	4.44	103.52	756.04	5.73
2045	44.49	503.87	100.06	19.08	17.6548	84.36	147.21	32.26	67.16	55.11	7.72	14.2	17.53	24.35	19.19	3.6	19.47	20.25	6.61	800.86	6.44	273.76	160.26	52.96	23.96	143.55	77.11	2.47	54.75	<3.63↓	32.57	<39.88↓	99.43	11.86	51.78	27.49	4.3	<7.85↓	5.03	140.65	14	28.99	373.05	1146	147.78
2049	49.29	645.27	<10.79↓	13.86	<0.96↓	30.71	37.86	<4.54↓	754.87	149.26	2.12	52.46	103.25	41.88	35.77	<3.59↓	10.36	<1.21↓	9.48	11482	17.58	285.96	599.24	26.34	33.04	749.23	331.43	<0.19↓	250.3	<3.63↓	19.22	<39.88↓	6.04	<0.92↓	32.68	27.49	7.24	<7.85↓	13.59	816.62	85.23	11.3	66.42	674.69	528.26
2053	16.41	524.42	40.44	12.08	1.86113	42.03	10.09	<4.54↓	420.11	13.41	3.96	18.18	8.89	3.85	22.11	5.72	10.36	2.93	<4.97↓	3931	8.52	696.41	240.98	39.04	7.61	168.9	41.08	<0.19↓	193.73	<3.63↓	11.14	<39.88↓	6.04	<0.92↓	47.78	23.77	<0.27↓	<7.85↓	<1.51↓	119.14	<5.23↓	14.08	136.74	853.28	19.23
2055	17.92	506.25	106.32	30.49	17.6548	81.25	77.63	34.67	74.97	44.86	8.28	20.25	21.88	39.67	19.04	4.86	25.32	18.39	21.96	917.48	8.52	363.05	50.48	64.95	25.29	112.24	23.31	<0.19↓	60.6	<3.63↓	16.4	<39.88↓	28.35	66.32	128.41	31.65	0.97	9.78	9.85	73.76	<5.23↓	16.85	326.02	981.5	73.26
2057	16.1	501.96	118.67	12.08	6.4488	42.03	29.53	4.71	102.12	9.23	5.3	16.04	17.29	3.26	16.39	<3.59↓	28.92	4.02	<4.97↓	981.07	4.58	311.49	260.02	37.1	15.68	138.84	23.31	<0.19↓	53.01	<3.63↓	20.33	<39.88↓	32.63	6.96	40.01	26.03	1.07	<7.85↓	<1.51↓	419.14	<5.23↓	16.85	301.68	961.34	38.07
2059	33.5	3457	87.35	28.92	6.4488	65.86	52.67	6.51	124.02	59.45	7.14	52.46	292.36	319.6	18.06	<3.59↓	16.28	9.43	18.76	12186	9.83	491.4	361.32	49.7	27.92	206.62	966	<0.19↓	56.46	<3.63↓	37.15	<39.88↓	43.94	<0.92↓	53.37	26.03	53.13	16.04	2.11	447.36	793.76	34.23	848.82	940.73	7327
2063	363.38	770.81	47.42	28.92	9.75205	58.04	37.86	19.13	1138	5868	2.88	564.67	4214	<1.02↓	119.74	<3.59↓	18.43	14.53	<4.97↓	39932	64.94	168.76	807.39	40.93	62.18	605.02	2619	<0.19↓	2289	<3.63↓	19.78	<39.88↓	<4.06↓	<0.92↓	31.28	145.71	0.58	<7.85↓	<1.51↓	901.29	30.87	7.15	167.53	702.74	579.7
2066	30.21	453.3	74.37	24.1	11.2216	60.07	37.86	17.69	105.72	44.86	5.62	4.83	117.51	2.51	14.81	<3.59↓	15.16	8.36	<4.97↓	4892	2.59	289.56	192.62	49.7	17.09	86.73	40.02	<0.19↓	90.78	<3.63↓	8.73	<39.88↓	12.79	<0.92↓	32.16	10.3	<0.27↓	<7.85↓	<1.51↓	214.01	<5.23↓	5.78	326.02	660.27	13.79
2067	42.83	590.48	18.93	15.62	<0.96↓	24.03	<5.31↓	<4.54↓	85.9	132.5	1.72	21.6	125.72	19.07	12.47	<3.59↓	20.49	6.21	<4.97↓	5233	5.16	308.14	225.58	8.81	9.85	108.51	117.35	<0.19↓	139.52	<3.63↓	<0.79↓	<39.88↓	12.79	<0.92↓	10.15	25.29	3.96	<7.85↓	<1.51↓	328.62	29.36	3.79	196.58	875.96	159.96
2068	19.06	590.48	18.93	6.65	<0.96↓	20.32	<5.31↓	<4.54↓	210.95	111.42	1.31	16.76	231.85	<1.02↓	12.75	<3.59↓	12.84	2.93	<4.97↓	6913	16.52	407.42	110.87	8.81	5.36	124.49	68.44	<0.19↓	62.2	<3.63↓	9.33	<39.88↓	42.18	<0.92↓	29.5	20.59	0.58	<7.85↓	<1.51↓	118.41	<5.23↓	<1.78↓	136.74	583.72	29.95
2071	17.92	573.81	11.65	<3.21↓	<0.96↓	30.71	10.09	<4.54↓	46.18	22.28	0.9	7.46	88.84	<1.02↓	14.81	<3.59↓	9.04	<1.21↓	<4.97↓	949.52	4.58	471.27	107.32	21.32	8.36	119.62	138.25	0.47	230.99	<3.63↓	6.87	<39.88↓	38.53	<0.92↓	13.46	14.38	<0.27↓	<7.85↓	2.83	283.17	<5.23↓	<1.78↓	103.52	583.72	42.29
2073	23.02	549.48	<10.79↓	8.46	1.86113	42.03	<5.31↓	<4.54↓	157.46	13.41	3.61	22.93	56.61	20.01	22.82	<3.59↓	6.23	1.87	<4.97↓	5058	6.08	420.17	293.04	21.32	14.96	257.75	86.02	<0.19↓	153.6	<3.63↓	2.46	<39.88↓	12.79	<0.92↓	60.69	39.83	6.17	<7.85↓	<1.51↓	361.15	33.87	<1.78↓	250.93	1243	117.65
2075	135.07	439.24	40.44	8.46	4.46533	55.96	<5.31↓	<4.54↓	85.72	22.28	4.98	13.83	106.83	10.06	14.38	<3.59↓	19.47	5.11	<4.97↓	5063	2.18	295.32	22.71	30.89	8.36	181.28	120.44	<0.19↓	88.91	<3.63↓	14.09	<39.88↓	12.79	<0.92↓	70.7	18.04	0.58	<7.85↓	<1.51↓	29.35	<5.23↓	3.15	196.58	853.28	33.55
2082	16.1	550.45	136.81	24.1	1.86113	63.97	<5.31↓	<4.54↓	61.78	9.23	4.31	30.53	37.67	10.86	18.38	<3.59↓	15.16	4.02	28.44	834.95	5.72	361.17	181.42	59.14	17.09	95.19	59.18	0.82	51.23	<3.63↓	12.33	<39.88↓	6.04	<0.92↓	75.45	55.58	1.27	29.76	9.85	215.27	<5.23↓	1.94	472.66	875.96	44
2086	13.09	596.4	<10.79↓	6.65	<0.96↓	42.03	<5.31↓	<4.54↓	102.91	6.11	2.88	9.94	91.7	<1.02↓	17.11	<3.59↓	4.71	1.87	<4.97↓	2662	6.08	575.91	58.55	23.9	<3.90↓	118.4	42.12	<0.19↓	109.31	<3.63↓	15.83	<39.88↓	<4.06↓	<0.92↓	29.5	20.59	0.3	<7.85↓	<1.51↓	91.74	<5.23↓	<1.78↓	167.53	516.07	12.02
2087	41.95	496.73	<10.79↓	4.86	<0.96↓	65.86	<5.31↓	<4.54↓	176.22	84.99	2.12	12.69	71.37	<1.02↓	29.7	<3.59↓	7.67	<1.21↓	<4.97↓	6275	12.89	323.93	176.58	15.63	26.61	202.26	75.57	<0.19↓	148.87	<3.63↓	<0.79↓	<39.88↓	<4.06↓	<0.92↓	28.42	14.38	0.48	<7.85↓	<1.51↓	257.28	<5.23↓	<1.78↓	66.42	674.69	23
2091	30.74	463.64	40.44	<3.21↓	<0.96↓	16.29	<5.31↓	<4.54↓	87.83	343.66	1.92	35.31	657.64	12.94	10.22	<3.59↓	12.84	<1.21↓	<4.97↓	11493	6.8	138.26	56.55	15.63	<3.90↓	111	413.02	<0.19↓	407.09	<3.63↓	20.33	<39.88↓	12.79	<0.92↓	36.58	10.3	1.95	<7.85↓	<1.51↓	89.35	<5.23↓	<1.78↓	66.42	583.72	87.94
2092	193.29	793.38	1267	30.49	47.532	60.07	570.66	34.67	462.71	694.81	11.41	77.04	867.58	51.57	34.21	16.22	114.42	23.87	9.48	16742	44.82	288.97	1215	79.52	104.98	573.59	702.94	17.79	404.31	<3.63↓	40.88	<39.88↓	476.61	12.79	20.35	27.49	9.06	<7.85↓	98.7	514.17	105.56	9.91	349.79	806.06	723.03
2102	76.2	686.99	47.42	9.37	<0.96↓	30.71	<5.31↓	<4.54↓	271.24	2030	2.5	215.11	1623	17.16	21.93	<3.59↓	16.28	6.21	<4.97↓	32955	16.79	153.32	151.98	15.63	15.68	52.03	1185	<0.19↓	1946	<3.63↓	4.36	<39.88↓	<4.06↓	<0.92↓	2.87	122.87	3.34	<7.85↓	2.11	229.04	24.79	<1.78↓	167.53	729.83	312.65
2103	81.74	500.54	26.19	24.1	4.46533	46.99	10.09	11.57	354	1015	3.61	85.61	980.43	3.85	28.38	<3.59↓	10.36	9.43	5.26	22905	14.04	336.98	132.6	35.1	12.79	342.47	842.78	<0.19↓	1598	<3.63↓	14.67	<39.88↓	9.56	<0.92↓	47.17	19.76	1.17	<7.85↓	<1.51↓	191.02	10.93	<1.78↓	224.3	781.43	77.13
2104	19.34	476.84	<10.79↓	4.86	<0.96↓	30.71	<5.31↓	<4.54↓	121.02	9.23	1.92	10.74	56.71	<1.02↓	21.79	<3.59↓	9.04	<1.21↓	<4.97↓	3622	13.47	206.38	153.64	21.32	6.86	283.67	45.18	<0.19↓	141.79	<3.63↓	4.99	<39.88↓	<4.06↓	<0.92↓	29.14	18.04	<0.27↓	<7.85↓	<1.51↓	166.67	<5.23↓	<1.78↓	103.52	756.04	13.79
2109	20.16	573.81	40.44	12.97	4.46533	46.99	<5.31↓	6.51	49.27	146.86	2.5	17.47	299.93	<1.02↓	15.64	<3.59↓	6.23	4.02	<4.97↓	14083	8.85	508.23	175.77	39.04	11.33	206.62	95.19	<0.19↓	286.35	<3.63↓	19.78	<39.88↓	<4.06↓	<0.92↓	15.26	23	<0.27↓	<7.85↓	<1.51↓	262.13	<5.23↓	<1.78↓	326.02	516.07	43.57
2112	24	546.09	54.29	15.62	9.75205	74.72	29.53	19.13	218.66	135.4	6.7	62.26	154.11	51.96	13.15	<3.59↓	22.47	8.36	15.59	1828	6.44	360.24	313.04	42.77	22.61	180.16	107.85	<0.19↓	383.13	<3.63↓	12.63	<39.88↓	32.63	1.82	223.88	49.11	1.17	<7.85↓	3.57	354.2	<5.23↓	11.3	276.68	1571	162.2
2113	49.04	550.93	54.29	10.27	6.4488	55.96	<5.31↓	<4.54↓	73.91	99.98	3.96	19.56	394.93	2.37	17.96	<3.59↓	17.37	2.93	<4.97↓	9463	13.03	253.69	147.81	26.34	11.33	224.97	92.77	<0.19↓	170.38	<3.63↓	1.84	<39.88↓	<4.06↓	<0.92↓	38.72	13.41	0.44	<7.85↓	<1.51↓	149.34	<5.23↓	1.94	196.58	853.28	50.12
2120	9.97	493.88	<10.79↓	4.86		42.03	<5.31↓	<4.54↓	85.9	22.28	2.5	10.74	52.16	10.06	13.93	<3.59↓	7.67	<1.21↓	<4.97↓	1289	1.76	379.02	83.62	21.32	5.36	37.5	24.66	<0.19↓	145.8	<3.63↓	7.49	<39.88↓	<4.06↓	<0.92↓	49.87	12.4	0.67	<7.85↓	<1.51↓	112.48	<5.23↓	<1.78↓	103.52	550.7	41.86
2124	23.76	601.34	61.07	15.62	11.2216	65.86	37.86	21.93	170.05	138.37	5.62	20.25	334.67	2.66	21.75	<3.59↓	14.6	134.17	<4.97↓	11804	15.44	515.57	94.7	42.77	12.79	263.49	186.6	<0.19↓	299.85	<3.63↓	1.84	<39.88↓	12.79	<0.92↓	24.69	13.41	1.02	<7.85↓	<1.51↓	132.17	<5.23↓	1.94	276.68	674.69	80.05
2125	24.72	585.57	40.44	13.86	4.46533	84.36	<5.31↓	16.22	105.54	69.18	2.5	32.94	254.04	<1.02↓	13.81	<3.59↓	3.08	2.93	<4.97↓	9662	8.52	608.24	74.17	39.04	5.36	143.55	229.85	<0.19↓	187.53	<3.63↓	21.16	<39.88↓	<4.06↓	<0.92↓	26.95	23	0.97	<7.85↓	<1.51↓	101.11	<5.23↓	<1.78↓	276.68	516.07	38.07
2126	32.8	4728	<10.79↓	28.13	1.86113	55.96	10.09	8.25	87.83	117.62	2.5	14.57	167.42	448.6	11.76	<3.59↓	12.84	8.36	15.59	9130	8.52	204.36	155.3	26.34	11.33	355.44	861.48	<0.19↓	101.5	<3.63↓	19.78	<39.88↓	74.11	<0.92↓	34.73	25.29	96.45	13.94	<1.51↓	177.3	1529	53.1	1819	806.06	5993
2130	85.16	659.93	26.19	15.62		36.64	<5.31↓	6.51	966.12	547.5	4.98	199.04	729.81	10.32	49.89	<3.59↓	20.49	9.43	<4.97↓	37128	6.08	378.41	100.15	30.89	14.24	608.83	1454	<0.19↓	2842	<3.63↓	45.53	<39.88↓	6.04	<0.92↓	65.57	72.44	0.3	35.01	<1.51↓	188.1	24.79	3.15	224.3	1163	221.71
2138	30.74	845.91	80.9	32.04	1.86113	30.71	20.35	13.16	179.82	187.38	21.17	97.48	213.66	88.41	22.9	<3.59↓	28.04	4.02	25.19	18185	11.7	398.72	191.03	26.34	26.61	754.92	160.51	<0.19↓	116.74	<3.63↓	21.71	<39.88↓	47.33	22.94	2103	405.13	2.61	20.26	<1.51↓	286.75	81.89	36.81	440.27	1180	817.75
2139	38.78	396.39	100.06	15.62	3.2968	36.64	45.53	<4.54↓	184.56	322.04	2.12	28.68	630.58	<1.02↓	39.65	<3.59↓	14.02	4.02	<4.97↓	13010	3.4	184.64	167.64	26.34	10.59	628.79	143.96	<0.19↓	215.61	<3.63↓	21.98	<39.88↓	47.33	<0.92↓	7.91	19.76	0.92	<7.85↓	<1.51↓	172	9.41	<1.78↓	167.53	630.58	58.24
2140	38.6	458.93	33.37	8.46	3.2968	42.03	<5.31↓	6.51	197.7	733.47	6.55	93.79	859.91	8.43	18.68	<3.59↓	14.02	2.93	<4.97↓	22009	10.46	192.76	85.48	15.63	9.85	288.8	878.25	<0.19↓	511.61	<3.63↓	5.62	<39.88↓	15.79	6.96	101.88	56.08	<0.27↓	<7.85↓	<1.51↓	134.3	<5.23↓	3.15	66.42	1040	144.49
2146	15.47	477.78	54.29	<3.21↓	<0.96↓	24.03	<5.31↓	<4.54↓	251.56	13.41	2.5	11.53	40.55	<1.02↓	20.45	<3.59↓	12.84	<1.21↓	<4.97↓	3186	7.15	199.06	146.14	39.04	<3.90↓	203.35	38.95	<0.19↓	118.8	<3.63↓	1.84	<39.88↓	<4.06↓	<0.92↓	30.57	9.76	<0.27↓	<7.85↓	<1.51↓	144.84	<5.23↓	<1.78↓	103.52	615.29	13.79
2168	26.13	601.34	80.9	19.08	11.2216	81.25	<5.31↓	29.79	281.01	69.94	4.64	26.17	416.92	6.89	24.02	<3.59↓	15.16	11.51	<4.97↓	14299	17.05	497.14	119.66	59.14	17.09	310.23	222.55	<0.19↓	315.64	<3.63↓	16.4	<39.88↓	12.79	<0.92↓	63.14	39.23	<0.27↓	9.78	<1.51↓	191.67	<5.23↓	9.91	250.93	702.74	68.5
2174	123.1	552.39	26.19	25.73	4.46533	51.61	10.09	4.71	230.17	982.61	2.12	86.08	992.55	<1.02↓	19.87	<3.59↓	10.36	9.43	<4.97↓	20722	7.5	368.74	94.7	35.1	9.85	164.36	775.44	<0.19↓	764.12	<3.63↓	4.99	<39.88↓	9.56	<0.92↓	10.64	26.03	1.07	<7.85↓	<1.51↓	108.35	6.43	<1.78↓	196.58	716.4	136.87
2175	21.75	500.06	26.19	10.27	1.86113	36.64	<5.31↓	<4.54↓	136.26	73.83	4.98	17.47	118.26	8.43	11.76	<3.59↓	16.28	2.93	<4.97↓	5573	<0.77↓	317.33	179.81	26.34	12.79	160.93	50.07	<0.19↓	208.49	<3.63↓	12.92	<39.88↓	9.56	<0.92↓	48.38	23	0.58	<7.85↓	<1.51↓	215.27	<5.23↓	<1.78↓	136.74	756.04	60.54
2176	60.61	617.71	74.37	36.58	8.97993	30.71	83.22	<4.54↓	387.11	66.25	2.12	31.14	70.49	2.37	20.35	<3.59↓	16.28	36.37	8.02	14203	16.12	355.89	281.84	59.14	25.29	330.43	93.11	<0.19↓	163.16	<3.63↓	17.53	<39.88↓	28.35	12.79	23.53	25.29	1.56	<7.85↓	8.53	346.09	93.18	1.94	373.05	875.96	64.73
2179	34.59	416.85	11.65	12.08	1.86113	51.61	<5.31↓	9.94	103.96	181.39	3.96	21.6	134.09	<1.02↓	29.63	<3.59↓	6.96	4.02	<4.97↓	9846	13.76	153.94	145.3	30.89	9.85	44.51	262.15	<0.19↓	413.32	<3.63↓	1.24	<39.88↓	<4.06↓	<0.92↓	15.26	10.3	<0.27↓	<7.85↓	<1.51↓	179.6	<5.23↓	<1.78↓	103.52	516.07	13.79
2192	22.39	470.23	118.67	22.45	<0.96↓	74.72	29.53	16.22	109.49	38.55	7.14	18.87	57.02	36.32	17.21	<3.59↓	25.32	8.36	28.44	2742	8.52	173.35	107.32	62.09	14.24	94.55	75.57	<0.19↓	126.31	<3.63↓	12.33	<39.88↓	18.58	12.79	168.51	18.04	3.52	24.48	<1.51↓	90.94	15.55	3.15	250.93	898.07	188.32
2194	109.21	610.26	43.94	48.07	1.86113	42.03	<5.31↓	4.71	282.78	1234	2.12	173.06	1334	<1.02↓	36.29	<3.59↓	9.71	6.21	<4.97↓	24801	15.98	269.9	71.29	30.89	12.06	107.26	1224	<0.19↓	1253	<3.63↓	28.94	<39.88↓	6.04	<0.92↓	40.01	91.99	0.67	<7.85↓	<1.51↓	176.64	10.93	<1.78↓	167.53	550.7	56.42
2195	63.09	746.37	112.52	20.78	<0.96↓	58.04	20.35	19.13	216.15	329.09	7.43	59.21	437.9	61.63	32.45	<3.59↓	30.66	11.51	15.59	21248	15.02	551.05	96.52	42.77	22.61	186.84	886.16	<0.19↓	1441	<3.63↓	28.94	<39.88↓	26.08	11.86	291.51	49.91	5.78	9.78	<1.51↓	133.95	38.34	20.95	349.79	1129	414.71
PV-17-1	23.51	466.46	112.52	25.73	1.86113	87.38	65.76	29.79	252.56	267.89	6.99	24.57	478.63	6.18	17.85	6.36	20.49	13.53	31.7	8525	9.99	270.83	224.03	69.11	23.96	184.62	110.42	<0.19↓	250	<3.63↓	57.4	<39.88↓	30.53	<0.92↓	64.49	30.29	0.87	20.26	5.03	168.67	<5.23↓	7.15	418.25	898.07	38.91
PV-17-2	17.32	615.22	<10.79↓	<3.21↓	12.6122	6.91	<5.31↓	<4.54↓	60.52	73.83	1.92	7.46	146.8	3.26	14.38	<3.59↓	6.23	<1.21↓	<4.97↓	2246	3	557.26	40.1	21.32	<3.90↓	84.09	85.3	<0.19↓	377.39	<3.63↓	6.25	<39.88↓	<4.06↓	<0.92↓	25.82	13.41	<0.27↓	<7.85↓	<1.51↓	60.76	18.64	<1.78↓	103.52	1040	41.44
PV-17-3	13.09	484.4	<10.79↓	<3.21↓	18.8236	6.91	<5.31↓	<4.54↓	154.92	17.78	0.9	2.05	206.25	<1.02↓	8.85	<3.59↓	4.71	<1.21↓	<4.97↓	7857	3.8	327.57	176.58	8.81	<3.90↓	69.19	37.86	<0.19↓	117.77	<3.63↓	<0.79↓	<39.88↓	<4.06↓	<0.92↓	11.59	16.26	<0.27↓	<7.85↓	<1.51↓	146.58	<5.23↓	<1.78↓	<19.94↓	615.29	12.93
PV-17-4	11.99	563.07	<10.79↓	<3.21↓	<0.96↓	6.91	<5.31↓	<4.54↓	217.31	15.38	0.9	9.13	34.76	1.78	13.68	<3.59↓	3.08	<1.21↓	<4.97↓	1755	3.4	500.71	161.9	8.81	<3.90↓	100.95	12.62	<0.19↓	114.65	<3.63↓	4.99	<39.88↓	<4.06↓	<0.92↓	<1.08↓	10.3	1.17	<7.85↓	<1.51↓	231.52	<5.23↓	<1.78↓	<19.94↓	479.61	11.04
PV-17-5	11.21	493.88	<10.79↓	<3.21↓	<0.96↓	6.91	<5.31↓	<4.54↓	136.26	3.41	1.31	5.72	17.9	<1.02↓	23.47	<3.59↓	3.08	<1.21↓	<4.97↓	1694	11.39	362.98	114.4	8.81	<3.90↓	167.77	12.62	<0.19↓	150.6	<3.63↓	7.49	<39.88↓	<4.06↓	<0.92↓	29.14	14.38	<0.27↓	<7.85↓	<1.51↓	155.86	<5.23↓	<1.78↓	<19.94↓	479.61	5.69
PV-17-6	8.62	551.42	40.44	6.65	<0.96↓	30.71	<5.31↓	<4.54↓	35.81	1.26	0.5	11.53	18.76	13.7	7.5	<3.59↓	<1.81↓	<1.21↓	<4.97↓	1103	0.94	183.82	85.48	21.32	<3.90↓	62.18	88.18	<0.19↓	59.78	<3.63↓	13.8	<39.88↓	<4.06↓	<0.92↓	2.87	<6.53↓	1.76	<7.85↓	2.11	110.61	<5.23↓	<1.78↓	276.68	400.11	203.41
PV-17-7	11.99	288.02	74.37	6.65	<0.96↓	36.64	<5.31↓	<4.54↓	81.33	6.11	2.12	12.31	5.36	13.95	15.64	<3.59↓	21.49	1.87	<4.97↓	276.36	7.85	136.68	68.39	39.04	<3.90↓	57.88	<1.54↓	<0.19↓	47.57	<3.63↓	11.14	<39.88↓	<4.06↓	62.66	101.2	16.26	<0.27↓	<7.85↓	7.16	98.01	<5.23↓	<1.78↓	103.52	1180	40.59
PV-17-8	43.27	444.39	54.29	12.08	<0.96↓	36.64	29.53	9.94	446.23	1653	2.88	83.96	1881	<1.02↓	27.85	<3.59↓	11.62	9.95	<4.97↓	13607	12.3	118.54	181.42	30.89	14.24	132.31	980.45	<0.19↓	1030	<3.63↓	15.25	<39.88↓	34.66	<0.92↓	<1.08↓	30.29	<0.27↓	<7.85↓	<1.51↓	207.05	<5.23↓	<1.78↓	196.58	615.29	111.37
PV-17-9	74.65	305.37	47.42	53.52	<0.96↓	42.03	45.53	<4.54↓	75.86	791.24	2.5	49.27	767.86	<1.02↓	14.93	<3.59↓	6.23	8.36	<4.97↓	15660	8.35	49.48	260.77	35.1	17.09	244.1	477.19	<0.19↓	444.35	<3.63↓	26.3	<39.88↓	26.08	<0.92↓	<1.08↓	9.2	0.97	<7.85↓	2.83	370.96	9.41	<1.78↓	224.3	258.22	47.48
PV-17-10	47.8	592.45	11.65	8.46	6.4488	36.64	<5.31↓	<4.54↓	385.69	91.68	2.12	34.72	459.44	14.95	15.76	<3.59↓	28.04	<1.21↓	<4.97↓	20730	<0.77↓	326.79	234.07	21.32	14.24	50.55	92.42	<0.19↓	61.4	<3.63↓	18.1	<39.88↓	6.04	2.82	23.14	16.26	3.87	<7.85↓	<1.51↓	295.07	9.41	5.78	167.53	1058	102.08
PV-17-11	26.13	427.1	<10.79↓	8.46	6.4488	30.71	<5.31↓	<4.54↓	51.3	1.26	1.31	10.74	22.35	<1.02↓	12.88	<3.59↓	<1.81↓	<1.21↓	<4.97↓	618.32	<0.77↓	120.09	35.85	8.81	<3.90↓	154.03	7.01	<0.19↓	72.08	<3.63↓	<0.79↓	<39.88↓	<4.06↓	<0.92↓	13	20.59	0.3	<7.85↓	<1.51↓	20.03	<5.23↓	<1.78↓	<19.94↓	400.11	<4.47↓
PV-17-12	13.09	491.04	<10.79↓	4.86	<0.96↓	16.29	<5.31↓	<4.54↓	88.18	0.03	1.31	3.45	11.9	<1.02↓	14.87	<3.59↓	10.36	<1.21↓	<4.97↓	368.44	6.44	288.57	46.37	8.81	<3.90↓	65	<1.54↓	<0.19↓	59.78	<3.63↓	<0.79↓	<39.88↓	<4.06↓	<0.92↓	21.96	26.4	<0.27↓	<7.85↓	<1.51↓	89.35	<5.23↓	<1.78↓	103.52	550.7	5.12
PV-17-13	16.72	496.73	<10.79↓	<3.21↓	<0.96↓	<3.80↓	<5.31↓	<4.54↓	88.01	0.03	<0.28↓	6.6	12.96	<1.02↓	14.44	<3.59↓	<1.81↓	<1.21↓	<4.97↓	598.69	1.35	230.04	62.52	<6.06↓	<3.90↓	69.89	<1.54↓	<0.19↓	26.17	<3.63↓	<0.79↓	<39.88↓	<4.06↓	<0.92↓	<1.08↓	8.05	<0.27↓	<7.85↓	<1.51↓	102.64	<5.23↓	<1.78↓	20.04	258.22	5.17
PV-17-14	25.67	523.46	54.29	4.86	<0.96↓	46.99	<5.31↓	<4.54↓	49.73	3.41	2.88	9.13	14.26	15.94	15.05	<3.59↓	11.62	<1.21↓	<4.97↓	495.4	8.85	454.16	50.48	46.31	<3.90↓	38.29	42.12	<0.19↓	81.79	<3.63↓	3.73	<39.88↓	<4.06↓	<0.92↓	40.33	18.04	1.07	<7.85↓	12.38	113.23	<5.23↓	<1.78↓	196.58	702.74	98
PV-17-15	11.99	380.61	<10.79↓	<3.21↓	<0.96↓	6.91	<5.31↓	<4.54↓	31.21	0.03	0.9	3.92	17.41	<1.02↓	9.2	<3.59↓	10.36	<1.21↓	<4.97↓	516.82	1.14	236.19	125.73	8.81	<3.90↓	59.32	<1.54↓	<0.19↓	61.4	<3.63↓	<0.79↓	<39.88↓	<4.06↓	<0.92↓	1.29	<6.53↓	<0.27↓	<7.85↓	<1.51↓	82.07	<5.23↓	<1.78↓	167.53	674.69	5.45
PV-17-16	33	497.21	80.9	15.62	<0.96↓	71.28	45.53	17.69	180.94	972.02	5.3	58.7	1021	1.49	17.75	<3.59↓	19.47	11.51	<4.97↓	21099	5.72	297.58	82.68	49.7	14.24	36.7	717.88	<0.19↓	1301	<3.63↓	10.54	<39.88↓	57.42	21.36	18.7	13.41	1.95	<7.85↓	2.83	98.79	<5.23↓	4.44	301.68	1138	86.94
PV-17-17	103.04	606.29	275.93	17.37	<0.96↓	76.4	29.53	<4.54↓	718.97	3377	2.12	523.87	2237	<1.02↓	56.62	<3.59↓	4.71	11.51	12.49	23520	9.02	143.03	306.39	83.22	18.5	501.81	1273	1.06	1883	<3.63↓	15.83	<39.88↓	6.04	<0.92↓	<1.08↓	71.11	0.39	<7.85↓	<1.51↓	136.78	17.09	<1.78↓	250.93	516.07	27.6
PV-17-18	23.51	415.45	<10.79↓	<3.21↓	9.75205	16.29	<5.31↓	<4.54↓	226.64	138.37	0.9	16.76	228.79	<1.02↓	14.31	<3.59↓	<1.81↓	<1.21↓	<4.97↓	13868	<0.77↓	149.09	283.34	<6.06↓	8.36	142.38	101.28	<0.19↓	565.78	<3.63↓	19.22	<39.88↓	<4.06↓	<0.92↓	<1.08↓	16.26	<0.27↓	<7.85↓	<1.51↓	406.56	<5.23↓	<1.78↓	136.74	400.11	41.44
PV-17-19	75.92	471.17	40.44	7.55	1.86113	36.64	25.06	<4.54↓	136.97	1600	2.12	8.3	1551	3.7	11.46	<3.59↓	14.02	4.02	<4.97↓	28378	9.67	96.75	230.21	26.34	19.88	117.18	1466	<0.19↓	2174	<3.63↓	34.11	<39.88↓	9.56	<0.92↓	3.95	36.17	<0.27↓	<7.85↓	<1.51↓	323.94	<5.23↓	<1.78↓	167.53	550.7	212.82
PV-17-20	90.68	526.34	47.42	15.62	<0.96↓	46.99	29.53	14.71	196.85	2521	3.61	164.01	1298	1.49	14.69	<3.59↓	12.84	8.36	<4.97↓	15635	4.2	222.89	237.91	46.31	22.61	193.48	967.2	<0.19↓	1006	<3.63↓	10.54	<39.88↓	12.79	<0.92↓	11.59	33.95	1.22	<7.85↓	<1.51↓	222.49	6.43	1.94	276.68	479.61	52.8
C1	20.83	571.85	631.46	56.19	<0.96↓	155.39	<5.31↓	<4.54↓	30.5	3.41	2.12	62.77	2.08	19.07	17.64	<3.59↓	11.62	7.29	167.1	217.61	5.53	398.8	143.62	209	16.39	95.84	22.62	12.18	149.3	<3.63↓	22.53	<39.88↓	9.56	<0.92↓	102.57	52.01	5.3	150.8	37.96	50.72	17.87	1.94	451.14	1021	95.97
C2	50.52	429.9	540.14	118.17	4.46533	229.65	201.07	31.03	43.73	199.96	2.5	62.77	31.25	17.4	17.85	<3.59↓	31.51	18.39	134.89	675.52	12.3	186.44	170.09	296.78	72.88	104.74	34.51	12.48	114.65	<3.63↓	28.94	<39.88↓	112.77	19.74	28.6	49.91	6.29	181.35	80.64	61.21	29.36	32.93	1170	1076	91.94
C3	22.52	584.09	205.8	39.53	<0.96↓	103.96	93.81	38.2	50.75	51.09	7.72	35.31	9.17	12.42	17.85	5.72	29.8	19.33	51.21	558.47	9.02	483.67	58.55	115.89	21.26	70.58	25.98	3.44	73.52	11.76	12.33	<39.88↓	30.53	10.92	55.38	32.64	2.98	51.66	21.77	43.08	<5.23↓	19.59	483.29	1040	40.17
C4	15.63	566	33.37	8.46	11.2216	36.64	<5.31↓	<4.54↓	45.24	NAN	3.25	7.46	2.08	6.18	15.52	<3.59↓	4.71	<1.21↓	<4.97↓	185.88	2.38	526.8	42.21	30.89	<3.90↓	50.55	<1.54↓	<0.19↓	67.64	<3.63↓	15.25	<39.88↓	<4.06↓	<0.92↓	58.75	37.41	<0.27↓	<7.85↓	<1.51↓	64.3	<5.23↓	<1.78↓	167.53	875.96	14.61
C5	29.47	480.62	80.9	19.08	16.4548	63.97	<5.31↓	<4.54↓	42.4	0.03	3.61	17.12	1.72	<1.02↓	13.93	<3.59↓	9.04	6.21	<4.97↓	115.83	2.18	420.01	50.48	42.77	11.33	24.29	24.66	0.64	30.98	<3.63↓	4.99	<39.88↓	<4.06↓	<0.92↓	41.61	21	0.58	<7.85↓	18.66	52.58	<5.23↓	<1.78↓	504.36	781.43	5.23
C6	9.54	548.51	<10.79↓	<3.21↓	<0.96↓	16.29	<5.31↓	<4.54↓	35.42	0.01	1.31	4.83	<1.35↓	3.7	11.16	<3.59↓	3.08	<1.21↓	<4.97↓	<12.40↓	4.2	447.08	22.71	<6.06↓	<3.90↓	51.29	<1.54↓	<0.19↓	77.73	<3.63↓	<0.79↓	<39.88↓	<4.06↓	<0.92↓	41.92	<6.53↓	<0.27↓	<7.85↓	<1.51↓	45.02	<5.23↓	<1.78↓	103.52	1040	5.54
C7	1.27	494.83	<10.79↓	<3.21↓	<0.96↓	<3.80↓	<5.31↓	<4.54↓	30.5	0	1.31	<1.26↓	<1.35↓	<1.02↓	12.47	<3.59↓	<1.81↓	<1.21↓	<4.97↓	32.88	5.34	349.84	9.17	<6.06↓	<3.90↓	47.55	<1.54↓	<0.19↓	33.27	<3.63↓	3.09	<39.88↓	<4.06↓	<0.92↓	15.26	11.89	<0.27↓	<7.85↓	<1.51↓	26.67	<5.23↓	<1.78↓	<19.94↓	516.07	<4.47↓
C8	11.6	570.88	<10.79↓	<3.21↓	<0.96↓	<3.80↓	<5.31↓	<4.54↓	46.65	0.01	1.31	2.99	<1.35↓	<1.02↓	14.69	<3.59↓	4.71	<1.21↓	<4.97↓	96.52	1.76	586.61	18.22	<6.06↓	<3.90↓	36.7	<1.54↓	<0.19↓	26.17	<3.63↓	1.54	<39.88↓	<4.06↓	<0.92↓	11.59	10.3	<0.27↓	<7.85↓	<1.51↓	45.02	<5.23↓	<1.78↓	20.04	479.61	5.2
C9	20.43	478.73	33.37	10.27	<0.96↓	24.03	<5.31↓	<4.54↓	76.04	0.02	3.61	6.6	<1.35↓	22.77	6.19	<3.59↓	9.04	<1.21↓	<4.97↓	76.28	1.76	381.9	9.17	21.32	<3.90↓	41.43	<1.54↓	<0.19↓	<11.08↓	<3.63↓	95.98	<39.88↓	9.56	<0.92↓	178.09	20.59	<0.27↓	<7.85↓	4.3	38.13	<5.23↓	<1.78↓	210.59	756.04	34.77
Notes:
Red-higher than maxDC, Black-Lower than minDC, Blue-between maxDC and minDC;
NAN-Curve Fitting Failed; N/A-Data marked out; ND-missing original data
