# Supplementary material for: The Interface Between Inflammatory Mediators and MicroRNAs in Plasmodium vivax Severe Thrombocytopenia
Source: Front Cell Infect Microbiol. 2021 Mar 15;11:631333. doi: 10.3389/fcimb.2021.631333 (PMC8005714; doi:10.3389/fcimb.2021.631333)
Supplement: Supplementary file 5 [file Table_4.xlsx]

## Sheet: Significative
Table S4. Canonical pathways and gene targets, considering different group comparisons.
Ingenuity Canonical Pathways	Comparissons	-log(p-value)	Ratio	Molecules
ERK/MAPK Signaling	Patients vs. Healthy (FC1.25 P0.05) Targets - 2018-12-06 05 - 2018-12-06 05:54 PM	2	1,91E-01	PRKACB,MAPK1,PPP2R2A,HSPB2,PIK3R5,PPP1R3A,KRAS,CRK,EIF4E,MYC,YWHAQ,ELF4,PLA2G2F,PPP1R7,ETS2,CREB1,IRS2,STAT1,MYCN,NRAS,RALB,PRKAR2A,ITGA5,PLA2G3,CREB3L4,MKNK2,RAP1A,ATF2,DUSP9,PRKAR2B,PLA2G2D,PAK3,PPP2R3A,DUSP1,RPS6KA4,PAK5,HSPB7,DUSP4,ESR1
Aryl Hydrocarbon Receptor Signaling	Patients vs. Healthy (FC1.25 P0.05) Targets - 2018-12-06 05 - 2018-12-06 05:54 PM	2	2,04E-01	RELA,IL1A,MAPK1,TP73,HSPB2,NQO2,IL6,RBL1,CCND1,FAS,GSTZ1,MYC,RB1,HSP90B1,RARB,CHEK2,FASLG,TP53,CCNE2,CDK6,SLC35A2,ALDH9A1,CCND2,CDKN1A,HSPB7,NFIB,CDKN1B,ESR1,TNF
Lymphotoxin β Receptor Signaling	Patients ST vs. Patients NT (FC1.25 P0.05) Targets - 2018-12-06 06:05 PM	2	1,79E-01	RELA,VCAM1,MAPK1,IRS1,PIK3R5,AKT3,PDPK1,CYCS,CXCL1,IRS2,PIK3R2,TNFSF14
Type I Diabetes Mellitus Signaling	Patients vs. Healthy (FC1.25 P0.05) Targets - 2018-12-06 05 - 2018-12-06 05:54 PM	3	2,43E-01	CD247,SOCS3,RELA,SOCS1,HLA-DOA,JAK1,MAPK1,GZMB,HLA-DQA1,HLA-DQB1,MAPK11,FAS,BCL2,CD28,CHUK,STAT1,TNFRSF1B,FASLG,CASP3,IKBKE,SOCS4,IL1R1,CD80,CD86,CYCS,TNF,SOCS5
Glioblastoma Multiforme Signaling	Patients vs. Healthy (FC1.25 P0.05) Targets - 2018-12-06 05 - 2018-12-06 05:54 PM	3	2,2E-01	FZD10,TSC1,PLCB2,MAPK1,FZD3,PIK3R5,NOTUM,NF2,KRAS,CCND1,MYC,RB1,E2F6,RHOG,WNT7A,RHOB,IGF1R,E2F5,AKT3,IRS2,PLCD4,E2F2,TP53,NRAS,WNT9B,WNT9A,RALB,CDK6,RAP1A,PDGFB,IGF2,FZD4,RND3,CDKN1A,CDKN1B,WNT1,WNT5A
STAT3 Pathway	Patients ST vs. Patients MT (FC1.25 P0.05) Targets - 2018-12-06 05:59 PM	1,31E00	1,36E-01	SOCS3,FLT1,MAPK1,KRAS,TNFRSF11A,MAPK11,RAP1A,PDGFB,BCL2,TGFBR2,MAP3K12,TGFA,SOCS5,IFNAR1
Oncostatin M Signaling	Patients ST vs. Patients NT (FC1.25 P0.05) Targets - 2018-12-06 06:05 PM	1,31E00	1,75E-01	IL6ST,JAK1,MAPK1,MMP13,KRAS,STAT1,RAP1A
Tumoricidal Function of Hepatic Natural Killer Cells	Patients ST vs. Patients NT (FC1.25 P0.05) Targets - 2018-12-06 06:05 PM	1,32E00	2,08E-01	GZMB,DFFB,CYCS,DFFA,FASLG
IL-22 Signaling	Patients ST vs. Patients NT (FC1.25 P0.05) Targets - 2018-12-06 06:05 PM	1,32E00	2,08E-01	SOCS3,JAK1,MAPK1,AKT3,STAT1
TREM1 Signaling	Patients ST vs. Patients MT (FC1.25 P0.05) Targets - 2018-12-06 05:59 PM	1,32E00	1,47E-01	RELA,CXCL8,TLR4,NOD2,NLRP3,MAPK1,IL10,ITGA5,AKT3,CD83,TLR3
IL-7 Signaling Pathway	Patients vs. Healthy (FC1.25 P0.05) Targets - 2018-12-06 05 - 2018-12-06 05:54 PM	1,32E00	1,98E-01	SOCS1,JAK1,MAPK1,PIK3R5,PDPK1,MAPK11,CCND1,IL7,BAK1,BCL2,MYC,LYN,AKT3,IRS2,CDKN1B,STAT1,MCL1,CDC25A
UVA-Induced MAPK Signaling	Patients ST vs. Patients NT (FC1.25 P0.05) Targets - 2018-12-06 06:05 PM	1,32E00	1,35E-01	TP53,PARP16,MAPK1,NOTUM,RPS6KA3,PIK3R5,KRAS,RAP1A,TIPARP,IRS1,RPS6KA4,IRS2,CYCS,PIK3R2,STAT1
Glioblastoma Multiforme Signaling	Patients ST vs. Patients NT (FC1.25 P0.05) Targets - 2018-12-06 06:05 PM	1,33E00	1,25E-01	TP53,TSC1,FZD10,WNT9B,MAPK1,NOTUM,CDK6,PIK3R5,KRAS,CCND1,RAP1A,PDGFB,IGF2,RND3,IRS1,RHOU,AKT3,IRS2,CDKN1B,PIK3R2,WNT5A
Calcium Transport I	Patients ST vs. Patients NT (FC1.25 P0.05) Targets - 2018-12-06 06:05 PM	1,33E00	0.3	ATP2C1,ATP2C2,ATP2B2
Cell Cycle Regulation by BTG Family Proteins	Patients vs. Healthy (FC1.25 P0.05) Targets - 2018-12-06 05 - 2018-12-06 05:54 PM	1,33E00	2,43E-01	RB1,E2F6,CCNE2,PPP2R2A,PPP2R3A,BTG2,E2F5,CCND1,E2F2
HMGB1 Signaling	Patients ST vs. Patients NT (FC1.25 P0.05) Targets - 2018-12-06 06:05 PM	1,33E00	1,29E-01	CXCL8,RELA,IL1A,VCAM1,LIF,MAPK1,PIK3R5,KRAS,IL1R1,RAP1A,IL17A,RND3,IRS1,RHOU,AKT3,IRS2,PIK3R2,TNF
Clathrin-mediated Endocytosis Signaling	Patients ST vs. Patients NT (FC1.25 P0.05) Targets - 2018-12-06 06:05 PM	1,33E00	1,21E-01	FGF16,AP3M1,ARPC1B,PICALM,WASL,PIK3R5,ITGA5,HIP1,PDGFB,FGF17,VEGFA,PON1,ARF6,RAB5A,ARRB2,FGF10,SNX9,LDLR,PPP3CB,IRS1,AAK1,ARPC3,IRS2,PIK3R2,ITGB6
Reelin Signaling in Neurons	Patients ST vs. Patients NT (FC1.25 P0.05) Targets - 2018-12-06 06:05 PM	1,33E00	1,41E-01	MAPT,IRS1,CRKL,PIK3R5,ITGA6,ITGA5,IRS2,PIK3R2,ARHGEF3,VLDLR,ARHGEF10,FGR,APP
Calcium Transport I	Patients ST vs. Patients MT (FC1.25 P0.05) Targets - 2018-12-06 05:59 PM	1,34E00	0.3	ATP2C1,ATP2C2,ATP2B2
NF-κB Signaling	Patients ST vs. Patients NT (FC1.25 P0.05) Targets - 2018-12-06 06:05 PM	1,34E00	1,23E-01	PRKACB,RELA,IL1A,FLT1,UBE2N,PIK3R5,KRAS,IL1R1,TNFRSF11A,RAP1A,TNFRSF17,TAB3,TGFBR2,BCL10,IRS1,TGFA,AKT3,IRS2,PIK3R2,TLR3,TNF,MAP4K4,IRAK4
TCA Cycle II (Eukaryotic)	Patients ST vs. Patients MT (FC1.25 P0.05) Targets - 2018-12-06 05:59 PM	1,34E00	2,08E-01	SUCLA2,CS,IDH3G,OGDH,IDH3B
AMPK Signaling	Patients ST vs. Patients NT (FC1.25 P0.05) Targets - 2018-12-06 06:05 PM	1,35E00	1,2E-01	ADRA2B,PRKACB,TSC1,ACACB,RAB9B,MAPK1,PIK3R5,PDPK1,CCND1,ATF2,RAB22A,AK1,PRKAR2B,CHRNB2,CRTC2,PPP2R3A,IRS1,CREB1,PRKAA1,AK4,AKT3,SMARCC2,IRS2,PIK3R2,AK9,HNF4A
Role of NANOG in Mammalian Embryonic Stem Cell Pluripotency	Patients vs. Healthy (FC1.25 P0.05) Targets - 2018-12-06 05 - 2018-12-06 05:54 PM	1,35E00	1,88E-01	IL6ST,TP53,FZD10,NRAS,JAK1,LIF,WNT9B,MAPK1,FZD3,WNT9A,RALB,PIK3R5,KRAS,FOXD3,BMP5,RAP1A,WNT7A,FZD4,AKT3,IRS2,WNT1,TCL1A,WNT5A,SALL4
SAPK/JNK Signaling	Patients ST vs. Patients NT (FC1.25 P0.05) Targets - 2018-12-06 06:05 PM	1,35E00	1,36E-01	TP53,CRKL,PIK3R5,CRK,KRAS,RAP1A,ATF2,MINK1,DUSP10,IRS1,IRS2,PIK3R2,GNA13,MAP4K4,MAP3K2
Paxillin Signaling	Patients ST vs. Patients NT (FC1.25 P0.05) Targets - 2018-12-06 06:05 PM	1,36E00	1,34E-01	MAPK1,ITGA6,PIK3R5,ITGA5,CRK,KRAS,RAP1A,ARF6,ARFIP2,PAK3,IRS1,ITGAV,IRS2,PAK5,PIK3R2,ITGB6
Inhibition of Matrix Metalloproteases	Patients ST vs. Patients NT (FC1.25 P0.05) Targets - 2018-12-06 06:05 PM	1,36E00	1,79E-01	MMP7,SDC1,MMP23B,SDC2,MMP26,MMP13,MMP24
Th17 Activation Pathway	Patients ST vs. Patients NT (FC1.25 P0.05) Targets - 2018-12-06 06:05 PM	1,36E00	1,43E-01	SOCS3,RELA,JAK1,IL10,IL21R,IL1R1,DEFB118,IL17A,STAT4,HSP90B1,RORA,IRAK4,IRAK2
FGF Signaling	Patients ST vs. Patients NT (FC1.25 P0.05) Targets - 2018-12-06 06:05 PM	1,36E00	1,43E-01	FGF16,MAPK1,CRKL,PIK3R5,CRK,ATF2,FGF17,FGF10,IRS1,CREB1,AKT3,IRS2,PIK3R2
LXR/RXR Activation	Patients vs. Healthy (FC1.25 P0.05) Targets - 2018-12-06 05 - 2018-12-06 05:54 PM	1,37E00	1,9E-01	ABCG8,SCD,RELA,IL1A,ABCG4,ARG2,ABCG1,IL1R1,IL6,PON1,TLR4,IL36G,LDLR,ORM1,LPL,ORM2,S100A8,PTGS2,TLR3,GC,TNFRSF1B,TNF,CCL7
Renin-Angiotensin Signaling	Patients ST vs. Patients NT (FC1.25 P0.05) Targets - 2018-12-06 06:05 PM	1,37E00	1,33E-01	PRKACB,RELA,MAPK1,PIK3R5,KRAS,RAP1A,ATF2,PRKAR2B,PAK3,IRS1,IRS2,PAK5,PIK3R2,STAT1,ADCY10,TNF,AGTR2
Aldosterone Signaling in Epithelial Cells	Patients ST vs. Patients MT (FC1.25 P0.05) Targets - 2018-12-06 05:59 PM	1,37E00	1,25E-01	ICMT,ASIC2,MAPK1,DNAJC9,DNAJC27,NOTUM,PIK3R5,DNAJC13,PDPK1,KRAS,SLC9A1,HSPA1L,SLC12A1,DNAJC4,PIK3CG,DNAJB7,PLCB3,CRYAA/CRYAA2,DNAJB1,DNAJC22,PIP4K2A
Differential Regulation of Cytokine Production in Intestinal Epithelial Cells by IL-17A and IL-17F	Patients ST vs. Patients NT (FC1.25 P0.05) Targets - 2018-12-06 06:05 PM	1,39E00	2,17E-01	IL1A,IL10,CXCL1,TNF,IL17A
IL-15 Signaling	Patients ST vs. Patients MT (FC1.25 P0.05) Targets - 2018-12-06 05:59 PM	1,39E00	1,46E-01	RELA,CXCL8,JAK1,MAPK1,PIK3CG,PIK3R5,AKT3,KRAS,RAP1A,MAPK11,FASLG,IL17A
Role of Osteoblasts, Osteoclasts and Chondrocytes in Rheumatoid Arthritis	Patients ST vs. Patients NT (FC1.25 P0.05) Targets - 2018-12-06 06:05 PM	1,41E00	1,2E-01	RELA,FZD10,IL1A,MAPK1,PIK3R5,MMP13,BCL2,PPP3CB,RUNX2,AKT3,IRS2,PIK3R2,ADAMTS5,BIRC3,SFRP4,WNT9B,IL10,ITGA5,IL1R1,TNFRSF11A,CSF1R,BMP5,IL7,IL17A,IRS1,CALCR,TNF,WNT5A
Pyrimidine Deoxyribonucleotides De Novo Biosynthesis I	Patients ST vs. Patients MT (FC1.25 P0.05) Targets - 2018-12-06 05:59 PM	1,41E00	2,17E-01	NME3,AK1,AK4,AK9,NME6
GNRH Signaling	Patients vs. Healthy (FC1.25 P0.05) Targets - 2018-12-06 05 - 2018-12-06 05:54 PM	1,41E00	1,81E-01	CACNA1I,PRKACB,RELA,PLCB2,MAPK1,CACNG4,KRAS,MAPK11,CREB1,CACNB2,GNG5,MAP3K2,NRAS,MAP3K6,MAP3K13,MAP3K1,CACNB4,RALB,PRKAR2A,HBEGF,CREB3L4,RAP1A,ATF2,CACNG3,CALM1 (includes others),PRKAR2B,PAK3,CACNG5,PAK5,ADCY10,MAP3K3
Molybdenum Cofactor Biosynthesis	Patients ST vs. Patients MT (FC1.25 P0.05) Targets - 2018-12-06 05:59 PM	1,42E00	0.5	MOCS2,MOCS3
Molybdenum Cofactor Biosynthesis	Patients ST vs. Patients NT (FC1.25 P0.05) Targets - 2018-12-06 06:05 PM	1,42E00	0.5	MOCS2,MOCS3
Glycerol-3-phosphate Shuttle	Patients ST vs. Patients MT (FC1.25 P0.05) Targets - 2018-12-06 05:59 PM	1,42E00	0.5	GPD2,GPD1L
IL-3 Signaling	Patients ST vs. Patients NT (FC1.25 P0.05) Targets - 2018-12-06 06:05 PM	1,43E00	1,46E-01	GAB2,JAK1,MAPK1,CRKL,PIK3R5,KRAS,RAP1A,PPP3CB,IRS1,AKT3,IRS2,PIK3R2,STAT1
Notch Signaling	Patients ST vs. Patients MT (FC1.25 P0.05) Targets - 2018-12-06 05:59 PM	1,44E00	1,84E-01	ADAM17,DTX3,PSENEN,MAML2,DLL4,NUMBL,PSEN1
IL-15 Signaling	Patients vs. Healthy (FC1.25 P0.05) Targets - 2018-12-06 05 - 2018-12-06 05:54 PM	1,44E00	2,07E-01	CXCL8,RELA,JAK1,NRAS,MAPK1,RALB,PIK3R5,KRAS,IL6,MAPK11,RAP1A,IL17A,BCL2L1,AKT3,IRS2,TNF,FASLG
Myc Mediated Apoptosis Signaling	Patients vs. Healthy (FC1.25 P0.05) Targets - 2018-12-06 05 - 2018-12-06 05:54 PM	1,44E00	2,11E-01	TP53,NRAS,CASP3,RALB,PIK3R5,KRAS,RAP1A,FAS,BCL2,MYC,YWHAQ,IGF1R,AKT3,IRS2,CYCS,FASLG
Antigen Presentation Pathway	Patients ST vs. Patients MT (FC1.25 P0.05) Targets - 2018-12-06 05:59 PM	1,44E00	1,84E-01	HLA-DOA,HLA-DQA1,CANX,HLA-DQB1,HLA-DQA2,HLA-DPB1,HLA-DPA1
D-myo-inositol (1,4,5,6)-Tetrakisphosphate Biosynthesis	Patients vs. Healthy (FC1.25 P0.05) Targets - 2018-12-06 05 - 2018-12-06 05:54 PM	1,45E00	1,88E-01	SOCS3,MINPP1,PPP1R1A,ACP1,STYXL1,OCRL,CDC25B,PPP1R7,PPP1R13B,DUSP10,PPP1R1C,PALD1,DUSP12,PPP3CA,CDC25A,PPP1R8,PPTC7,NUDT15,PLPP6,MTMR4,PPP1R16B,PPP2R3A,DUSP1,DUSP23,CILP,SIRPA,DUSP16
D-myo-inositol (3,4,5,6)-tetrakisphosphate Biosynthesis	Patients vs. Healthy (FC1.25 P0.05) Targets - 2018-12-06 05 - 2018-12-06 05:54 PM	1,45E00	1,88E-01	SOCS3,MINPP1,PPP1R1A,ACP1,STYXL1,OCRL,CDC25B,PPP1R7,PPP1R13B,DUSP10,PPP1R1C,PALD1,DUSP12,PPP3CA,CDC25A,PPP1R8,PPTC7,NUDT15,PLPP6,MTMR4,PPP1R16B,PPP2R3A,DUSP1,DUSP23,CILP,SIRPA,DUSP16
HER-2 Signaling in Breast Cancer	Patients vs. Healthy (FC1.25 P0.05) Targets - 2018-12-06 05 - 2018-12-06 05:54 PM	1,45E00	2,02E-01	TP53,TSC1,CCNE2,NRAS,RALB,CDK6,PIK3R5,PARD6B,KRAS,ITGB8,CCND1,RAP1A,ITGB7,ITGB3,CDKN1A,AKT3,IRS2,CDKN1B,ITGB6
Apelin Endothelial Signaling Pathway	Patients ST vs. Patients NT (FC1.25 P0.05) Targets - 2018-12-06 06:05 PM	1,45E00	1,36E-01	RELA,VCAM1,MAPK1,PIK3R5,KRAS,RAP1A,MEF2B,IRS1,PRKAA1,AKT3,IRS2,MEF2C,PIK3R2,GNA13,ADCY10,AQP2,TEK
JAK/Stat Signaling	Patients ST vs. Patients MT (FC1.25 P0.05) Targets - 2018-12-06 05:59 PM	1,46E00	1,46E-01	STAT4,RELA,SOCS3,GAST,JAK1,PIAS2,MAPK1,PIK3CG,PIK3R5,AKT3,KRAS,RAP1A,SOCS5
Acute Phase Response Signaling	Patients vs. Healthy (FC1.25 P0.05) Targets - 2018-12-06 05 - 2018-12-06 05:54 PM	1,46E00	1,82E-01	IL6ST,SOCS1,SOCS3,RELA,IL1A,MAPK1,PDPK1,KRAS,IL6,MAPK11,F2,HMOX1,IL36G,AKT3,OSM,OSMR,CHUK,TNFRSF1B,NRAS,MAP3K1,RALB,IKBKE,SOCS4,CEBPB,IL1R1,RAP1A,ORM1,CRP,ORM2,TNF,SOCS5,C2
Crosstalk between Dendritic Cells and Natural Killer Cells	Patients ST vs. Patients MT (FC1.25 P0.05) Targets - 2018-12-06 05:59 PM	1,46E00	1,46E-01	KIR2DL1/KIR2DL3,KIR3DL1,RELA,CD40LG,KIR3DL2,TNFSF10,CD83,TLR4,KIR2DL4,TLR3,TNFRSF1B,MICA,FASLG
Polyamine Regulation in Colon Cancer	Patients ST vs. Patients NT (FC1.25 P0.05) Targets - 2018-12-06 06:05 PM	1,47E00	2,27E-01	SAT2,KRAS,PSME3,ODC1,OAZ3
Sphingosine and Sphingosine-1-phosphate Metabolism	Patients ST vs. Patients MT (FC1.25 P0.05) Targets - 2018-12-06 05:59 PM	1,47E00	3,33E-01	ASAH2B,ACER2,ASAH1
Leucine Degradation I	Patients ST vs. Patients MT (FC1.25 P0.05) Targets - 2018-12-06 05:59 PM	1,47E00	3,33E-01	BCAT2,AUH,HMGCLL1
TREM1 Signaling	Patients vs. Healthy (FC1.25 P0.05) Targets - 2018-12-06 05 - 2018-12-06 05:54 PM	1,48E00	2,13E-01	CXCL8,RELA,NLRP3,MAPK1,IL10,ITGA5,CD83,IL6,CCL3,TLR4,CD86,AKT3,TLR3,TNF,CASP5,CCL7
Hypoxia Signaling in the Cardiovascular System	Patients vs. Healthy (FC1.25 P0.05) Targets - 2018-12-06 05 - 2018-12-06 05:54 PM	1,48E00	2,13E-01	TP53,UBE2N,CSNK1D,UBE2W,CREB3L4,ATF2,UBE2G2,VEGFA,HSP90B1,EDN1,UBE2B,SUMO1,CREB1,UBE2E2,CDC34,VHL
Role of Oct4 in Mammalian Embryonic Stem Cell Pluripotency	Patients vs. Healthy (FC1.25 P0.05) Targets - 2018-12-06 05 - 2018-12-06 05:54 PM	1,48E00	2,39E-01	TP53,NR6A1,RB1,ETS2,PPP1R8,CCNF,NR2F2,FOXD3,HOXB1,IGF2BP1,SALL4
Semaphorin Signaling in Neurons	Patients ST vs. Patients NT (FC1.25 P0.05) Targets - 2018-12-06 06:05 PM	1,48E00	1,7E-01	SEMA4D,PAK3,CFL2,RND3,MAPK1,RHOU,PAK5,ARHGAP1,NRP1
Endometrial Cancer Signaling	Patients ST vs. Patients NT (FC1.25 P0.05) Targets - 2018-12-06 06:05 PM	1,48E00	1,57E-01	TP53,MAPK1,IRS1,PIK3R5,PDPK1,AKT3,IRS2,KRAS,PIK3R2,RAP1A,CCND1
D-myo-inositol-5-phosphate Metabolism	Patients vs. Healthy (FC1.25 P0.05) Targets - 2018-12-06 05 - 2018-12-06 05:54 PM	1,49E00	1,85E-01	SOCS3,PLCB2,MINPP1,PPP1R1A,ACP1,STYXL1,OCRL,CDC25B,PPP1R7,PPP1R13B,DUSP10,PPP1R1C,PALD1,DUSP12,PLCD4,PPP3CA,CDC25A,PPP1R8,PPTC7,NUDT15,PLPP6,MTMR4,PPP1R16B,PPP2R3A,DUSP1,DUSP23,CILP,PIP4K2A,SIRPA,DUSP16
3-phosphoinositide Biosynthesis	Patients vs. Healthy (FC1.25 P0.05) Targets - 2018-12-06 05 - 2018-12-06 05:54 PM	1,49E00	1,79E-01	SOCS3,MINPP1,PPP1R1A,PIK3R5,ACP1,STYXL1,OCRL,CDC25B,CD28,PPP1R7,PPP1R13B,DUSP10,PPP1R1C,IRS2,PI4K2B,PALD1,DUSP12,PPP3CA,CDC25A,PPP1R8,PPTC7,NUDT15,PLPP6,MTMR4,CD80,PPP1R16B,PPP2R3A,DUSP1,CDIPT,ICOS,DUSP23,CILP,CD86,PIP4K2A,SIRPA,DUSP16
Regulation of eIF4 and p70S6K Signaling	Patients ST vs. Patients MT (FC1.25 P0.05) Targets - 2018-12-06 05:59 PM	1,49E00	1,29E-01	MAPK1,PIK3R5,EIF3J,ITGA5,PDPK1,RPS21,KRAS,EIF4A2,MAPK11,RPS29,RAP1A,EIF4E,EIF3M,EIF3F,RPS4Y1,PPP2R3A,PIK3CG,PAIP1,EIF3I,AKT3,RPS15A
Granzyme B Signaling	Patients ST vs. Patients MT (FC1.25 P0.05) Targets - 2018-12-06 05:59 PM	1,4E00	2,5E-01	DFFB,CYCS,LMNB1,DFFA
Glioma Signaling	Patients vs. Healthy (FC1.25 P0.05) Targets - 2018-12-06 05 - 2018-12-06 05:54 PM	1,4E00	1,92E-01	TP53,NRAS,MAPK1,RALB,CDK6,PIK3R5,KRAS,RBL1,CCND1,RAP1A,PDGFB,RB1,E2F6,CALM1 (includes others),IGF2,CDKN1A,IGF1R,TGFA,E2F5,AKT3,IDH2,IRS2,E2F2
CD27 Signaling in Lymphocytes	Patients vs. Healthy (FC1.25 P0.05) Targets - 2018-12-06 05 - 2018-12-06 05:54 PM	1,4E00	2,26E-01	RELA,BCL2L1,CASP3,MAP3K6,MAP3K13,MAP3K1,IKBKE,CYCS,ELP1,CHUK,MAP3K3,MAP3K2
Semaphorin Signaling in Neurons	Patients vs. Healthy (FC1.25 P0.05) Targets - 2018-12-06 05 - 2018-12-06 05:54 PM	1,4E00	2,26E-01	ROCK1,RHOG,PAK3,CFL2,RND3,MAPK1,RHOB,DPYSL3,PAK5,LIMK2,ARHGAP1,NRP1
Interferon Signaling	Patients vs. Healthy (FC1.25 P0.05) Targets - 2018-12-06 05 - 2018-12-06 05:54 PM	1,4E00	2,5E-01	RELA,SOCS1,IFIT3,JAK1,IRF9,STAT1,BAK1,IFNAR1,BCL2
IL-7 Signaling Pathway	Patients ST vs. Patients MT (FC1.25 P0.05) Targets - 2018-12-06 05:59 PM	1,4E00	1,43E-01	JAK1,MAPK1,PIK3R5,PDPK1,MAPK11,CCND1,NFATC1,BAK1,BCL2,PIK3CG,AKT3,CDKN1B,MCL1
IL-22 Signaling	Patients vs. Healthy (FC1.25 P0.05) Targets - 2018-12-06 05 - 2018-12-06 05:54 PM	1,51E00	2,92E-01	SOCS3,JAK1,MAPK1,AKT3,IL22RA1,STAT1,MAPK11
Semaphorin Signaling in Neurons	Patients ST vs. Patients MT (FC1.25 P0.05) Targets - 2018-12-06 05:59 PM	1,51E00	1,7E-01	SEMA4D,PAK3,CFL2,RND3,MAPK1,PAK5,RHOJ,ARHGAP1,NRP1
PTEN Signaling	Patients ST vs. Patients MT (FC1.25 P0.05) Targets - 2018-12-06 05:59 PM	1,52E00	1,37E-01	RELA,MAPK1,FLT1,PIK3R5,ITGA5,PDPK1,KRAS,TNFRSF11A,RAP1A,OCRL,CCND1,BCL2,TGFBR2,PIK3CG,AKT3,CDKN1B,FASLG
cAMP-mediated signaling	Patients ST vs. Patients NT (FC1.25 P0.05) Targets - 2018-12-06 06:05 PM	1,52E00	1,23E-01	ENPP6,PRKACB,ADRA2B,NAPEPLD,MAPK1,PDE7A,GDPD1,PPP3CB,GDE1,CREB1,PKIA,APEX1,AKAP5,RGS7,RAP1A,FPR1,ATF2,PDE1C,AKAP13,PRKAR2B,LPAR1,NPR3,AKAP10,PDE5A,HTR1F,ADCY10,ADORA2A,AGTR2
Role of IL-17A in Arthritis	Patients ST vs. Patients NT (FC1.25 P0.05) Targets - 2018-12-06 06:05 PM	1,52E00	1,59E-01	RELA,CXCL8,MAPK1,IRS1,PIK3R5,MMP13,CXCL1,IRS2,PIK3R2,IL17A,ATF2
Induction of Apoptosis by HIV1	Patients ST vs. Patients MT (FC1.25 P0.05) Targets - 2018-12-06 05:59 PM	1,53E00	1,64E-01	RELA,SLC25A6,DFFB,CYCS,TNFRSF1B,BIRC3,BAK1,DFFA,FASLG,BCL2
PCP pathway	Patients ST vs. Patients MT (FC1.25 P0.05) Targets - 2018-12-06 05:59 PM	1,53E00	1,64E-01	RSPO3,FZD10,WNT9B,VANGL1,WNT2B,PFN2,PRICKLE1,WNT11,WNT5A,ATF2
Ephrin Receptor Signaling	Patients ST vs. Patients NT (FC1.25 P0.05) Targets - 2018-12-06 06:05 PM	1,53E00	1,28E-01	GRIN2B,RGS3,MAPK1,ARPC1B,CRKL,WASL,ITGA5,CRK,KRAS,RAP1A,PDGFB,ATF2,VEGFA,PAK3,CFL2,SDC2,CREB1,EPHA5,AKT3,ARPC3,PAK5,GNA13,MAP4K4
Regulation of IL-2 Expression in Activated and Anergic T Lymphocytes	Patients vs. Healthy (FC1.25 P0.05) Targets - 2018-12-06 05 - 2018-12-06 05:54 PM	1,53E00	2,09E-01	CD247,RELA,TGFBR1,NRAS,MAPK1,RALB,MAP3K1,IKBKE,KRAS,RAP1A,TGFBR2,CALM1 (includes others),CD28,CD80,BCL10,VAV3,CHUK,PPP3CA
Germ Cell-Sertoli Cell Junction Signaling	Patients ST vs. Patients NT (FC1.25 P0.05) Targets - 2018-12-06 06:05 PM	1,53E00	1,28E-01	TUBB1,MAPK1,MAP3K6,TUBG1,WASL,ITGA6,PIK3R5,PDPK1,KRAS,RAP1A,TGFBR2,AGGF1,RND3,PAK3,CFL2,IRS1,RHOU,IRS2,PAK5,PIK3R2,CLINT1,TNF,MAP3K2
Hereditary Breast Cancer Signaling	Patients ST vs. Patients NT (FC1.25 P0.05) Targets - 2018-12-06 06:05 PM	1,54E00	1,33E-01	TP53,NPM1,POLR2D,HDAC8,TUBG1,CDK6,PIK3R5,POLR2H,KRAS,RFC5,CCND1,RAP1A,POLR2G,IRS1,FAAP24,AKT3,IRS2,SMARCC2,PIK3R2,CHEK2
Role of NFAT in Cardiac Hypertrophy	Patients vs. Healthy (FC1.25 P0.05) Targets - 2018-12-06 05 - 2018-12-06 05:54 PM	1,55E00	1,78E-01	IL6ST,PRKACB,CACNA1I,PLCB2,LIF,TGFBR1,MAPK1,CACNG4,PIK3R5,NOTUM,HAND1,KRAS,IL6,MAPK11,TGFBR2,IGF1R,AKT3,CACNB2,IRS2,GNG5,PLCD4,PPP3CA,AKAP5,NRAS,HDAC8,MAP3K1,CACNB4,RALB,PRKAR2A,SLC8A2,RAP1A,CACNG3,RCAN1,CALM1 (includes others),PRKAR2B,MEF2D,CACNG5,MEF2C,ADCY10,RCAN2
Interferon Signaling	Patients ST vs. Patients MT (FC1.25 P0.05) Targets - 2018-12-06 05:59 PM	1,55E00	1,94E-01	RELA,IFIT3,JAK1,IRF9,BAK1,IFNAR1,BCL2
Role of NFAT in Regulation of the Immune Response	Patients vs. Healthy (FC1.25 P0.05) Targets - 2018-12-06 05 - 2018-12-06 05:54 PM	1,56E00	1,82E-01	CD247,RELA,FCGR2C,PLCB2,HLA-DOA,MAPK1,CSNK1G1,PIK3R5,HLA-DQA1,KRAS,HLA-DQB1,CD28,GNAT1,AKT3,IRS2,CHUK,GNG5,PPP3CA,AKAP5,NRAS,RALB,CSNK1D,IKBKE,RAP1A,ATF2,CALM1 (includes others),RCAN1,CD80,MEF2D,LYN,CD86,MEF2C,ELP1,RCAN2,GNAL
Hepatic Cholestasis	Patients vs. Healthy (FC1.25 P0.05) Targets - 2018-12-06 05 - 2018-12-06 05:54 PM	1,56E00	1,88E-01	PRKACB,ABCG8,RELA,IL1A,SLC10A1,LIF,IL6,IL36G,NR1I2,SLC10A2,ABCC1,OSM,CHUK,HNF4A,TNFRSF1B,CXCL8,PRKAR2A,IKBKE,IL1R1,IL13,IL17A,TLR4,PRKAR2B,SLCO3A1,INSR,ADCY10,TNF,ESR1,IRAK4,IRAK2
Cardiac β-adrenergic Signaling	Patients vs. Healthy (FC1.25 P0.05) Targets - 2018-12-06 05 - 2018-12-06 05:54 PM	1,56E00	1,91E-01	PRKACB,ENPP6,NAPEPLD,PDE7A,GDPD1,AKAP8,PPP1R1A,PPP2R2A,PDE12,PPP1R3A,ATP2A2,ADRB1,PPP1R7,GDE1,PKIA,GNG5,APEX1,AKAP5,PRKAR2A,AKAP6,SLC8A2,PDE1C,PRKAR2B,PPP2R3A,AKAP10,PDE5A,ADCY10
IL-15 Production	Patients ST vs. Patients NT (FC1.25 P0.05) Targets - 2018-12-06 06:05 PM	1,56E00	2,14E-01	RELA,TXK,JAK1,TWF1,PTK6,STAT1
Docosahexaenoic Acid (DHA) Signaling	Patients ST vs. Patients MT (FC1.25 P0.05) Targets - 2018-12-06 05:59 PM	1,56E00	1,73E-01	ALOX15,PIK3CG,PIK3R5,PDPK1,AKT3,CYCS,BCL2A1,APP,BCL2
HER-2 Signaling in Breast Cancer	Patients ST vs. Patients NT (FC1.25 P0.05) Targets - 2018-12-06 06:05 PM	1,57E00	1,49E-01	TP53,TSC1,CCNE2,CDK6,PIK3R5,KRAS,RAP1A,CCND1,IRS1,AKT3,IRS2,PIK3R2,CDKN1B,ITGB6
Th2 Pathway	Patients ST vs. Patients MT (FC1.25 P0.05) Targets - 2018-12-06 05:59 PM	1,58E00	1,33E-01	CD247,SOCS3,HLA-DOA,JAK1,PSENEN,CD3E,IL10,IKZF1,ACVR1,HLA-DQA1,PIK3R5,HLA-DQB1,TGFBR2,STAT4,PIK3CG,HLA-DQA2,HLA-DPB1,TIMD4,HLA-DPA1,PSEN1
Assembly of RNA Polymerase II Complex	Patients vs. Healthy (FC1.25 P0.05) Targets - 2018-12-06 05 - 2018-12-06 05:54 PM	1,58E00	2,4E-01	POLR2G,TAF11,GTF2B,POLR2C,POLR2D,TAF5,TAF5L,DR1,POLR2H,TAF7L,TAF13,TAF9B
Cell Cycle: G2/M DNA Damage Checkpoint Regulation	Patients vs. Healthy (FC1.25 P0.05) Targets - 2018-12-06 05 - 2018-12-06 05:54 PM	1,58E00	2,4E-01	CDC25B,TP53,YWHAQ,MDM4,CDKN1A,CKS1B,PKMYT1,FBXL5,HIPK2,SKP1,CHEK2,SKP2
Colorectal Cancer Metastasis Signaling	Patients ST vs. Patients NT (FC1.25 P0.05) Targets - 2018-12-06 06:05 PM	1,59E00	1,22E-01	PRKACB,IL6ST,RELA,FZD10,MMP7,JAK1,MAPK1,PIK3R5,MMP13,KRAS,CCND1,MMP24,VEGFA,TGFBR2,MMP26,RHOU,AKT3,IRS2,PIK3R2,TLR3,STAT1,TP53,WNT9B,RAP1A,MMP23B,PRKAR2B,RND3,IRS1,ADCY10,TNF,WNT5A
Lymphotoxin β Receptor Signaling	Patients vs. Healthy (FC1.25 P0.05) Targets - 2018-12-06 05 - 2018-12-06 05:54 PM	1,59E00	2,24E-01	RELA,MAPK1,CASP3,PIK3R5,PDPK1,IKBKE,DIABLO,BCL2L1,AKT3,IRS2,ELP1,CYCS,CXCL1,CHUK,TNFSF14
Myc Mediated Apoptosis Signaling	Patients ST vs. Patients NT (FC1.25 P0.05) Targets - 2018-12-06 06:05 PM	1,59E00	1,58E-01	TP53,YWHAQ,IRS1,PIK3R5,AKT3,CYCS,IRS2,KRAS,PIK3R2,RAP1A,FASLG,BCL2
Induction of Apoptosis by HIV1	Patients ST vs. Patients NT (FC1.25 P0.05) Targets - 2018-12-06 06:05 PM	1,5E00	1,64E-01	TP53,RELA,DFFB,CYCS,BIRC3,TNF,BAK1,DFFA,FASLG,BCL2
iNOS Signaling	Patients ST vs. Patients MT (FC1.25 P0.05) Targets - 2018-12-06 05:59 PM	1,5E00	1,78E-01	RELA,CALM1 (includes others),TLR4,JAK1,MAPK1,MAPK11,IRAK4,IRAK2
Granulocyte Adhesion and Diapedesis	Patients vs. Healthy (FC1.25 P0.05) Targets - 2018-12-06 05 - 2018-12-06 05:54 PM	1,5E00	1,82E-01	IL1A,MMP7,MMP13,CCL14,CLDN7,CCL3,MMP24,ITGB3,IL36G,CCL3L1,MMP26,CXCL14,XCL2,XCL1,CXCL1,MMP11,CCL16,TNFRSF1B,MMP1,CXCL8,CXCL11,SDC1,RDX,ITGA5,IL1R1,FPR1,MMP23B,CLDN12,CLDN16,CLDN14,TNF,CCL7,MSN
B Cell Receptor Signaling	Patients vs. Healthy (FC1.25 P0.05) Targets - 2018-12-06 05 - 2018-12-06 05:54 PM	1,5E00	1,8E-01	GAB2,FCGR2C,RELA,MAPK1,POU2F2,PIK3R5,PDPK1,KRAS,OCRL,MAPK11,CFL2,CREB1,AKT3,IRS2,CHUK,PPP3CA,MAP3K2,NRAS,MAP3K6,MAP3K13,MAP3K1,RALB,IKBKE,CREB3L4,RAP1A,ATF2,BCL2L1,CALM1 (includes others),DAPP1,BCL10,VAV3,PAG1,LYN,MEF2C,MAP3K3
Melanoma Signaling	Patients ST vs. Patients NT (FC1.25 P0.05) Targets - 2018-12-06 06:05 PM	1,5E00	1,64E-01	TP53,MAPK1,IRS1,PIK3R5,AKT3,IRS2,KRAS,PIK3R2,RAP1A,CCND1
Cell Cycle: G1/S Checkpoint Regulation	Patients ST vs. Patients NT (FC1.25 P0.05) Targets - 2018-12-06 06:05 PM	1,61E00	1,64E-01	TP53,CCNE2,CCND2,HDAC8,CDK6,FBXL5,CDKN1B,RBL1,SKP1,CCND1,SKP2
Differential Regulation of Cytokine Production in Intestinal Epithelial Cells by IL-17A and IL-17F	Patients vs. Healthy (FC1.25 P0.05) Targets - 2018-12-06 05 - 2018-12-06 05:54 PM	1,61E00	3,04E-01	IL1A,IL10,CXCL1,IL13,CCL3,TNF,IL17A
Pyrimidine Deoxyribonucleotides De Novo Biosynthesis I	Patients vs. Healthy (FC1.25 P0.05) Targets - 2018-12-06 05 - 2018-12-06 05:54 PM	1,61E00	3,04E-01	TYMS,AK1,NME4,RRM2,AK4,AK9,NME6
Growth Hormone Signaling	Patients ST vs. Patients NT (FC1.25 P0.05) Targets - 2018-12-06 06:05 PM	1,61E00	1,55E-01	SOCS3,MAPK1,RPS6KA3,PIK3R5,PDPK1,ONECUT1,IGF2,IRS1,RPS6KA4,IRS2,PIK3R2,STAT1,SOCS5
Neuregulin Signaling	Patients ST vs. Patients NT (FC1.25 P0.05) Targets - 2018-12-06 06:05 PM	1,61E00	1,51E-01	MAPK1,CRKL,ITGA5,PDPK1,KRAS,CRK,RAP1A,HSP90B1,TGFA,AKT3,PIK3R2,CDKN1B,EREG,PSEN1
Nur77 Signaling in T Lymphocytes	Patients ST vs. Patients MT (FC1.25 P0.05) Targets - 2018-12-06 05:59 PM	1,62E00	1,69E-01	CD247,CALM1 (includes others),HLA-DOA,CD3E,HLA-DQA1,CYCS,HLA-DQB1,NFATC1,BCL2,MAP3K2
ERK/MAPK Signaling	Patients ST vs. Patients NT (FC1.25 P0.05) Targets - 2018-12-06 06:05 PM	1,62E00	1,27E-01	PRKACB,MAPK1,PIK3R5,PPP1R3A,CRK,KRAS,EIF4E,YWHAQ,ETS2,CREB1,IRS2,PIK3R2,STAT1,CRKL,ITGA5,MKNK2,RAP1A,ATF2,PRKAR2B,PLA2G2D,PAK3,PPP2R3A,IRS1,PAK5,RPS6KA4,ESR1
Altered T Cell and B Cell Signaling in Rheumatoid Arthritis	Patients vs. Healthy (FC1.25 P0.05) Targets - 2018-12-06 05 - 2018-12-06 05:54 PM	1,63E00	2,11E-01	RELA,IL1A,HLA-DOA,IL10,HLA-DQA1,HLA-DQB1,IL6,FAS,IL17A,TNFRSF17,TLR4,CD28,IL36G,CD80,CD86,CHUK,TLR3,TNF,FASLG
Assembly of RNA Polymerase II Complex	Patients ST vs. Patients NT (FC1.25 P0.05) Targets - 2018-12-06 06:05 PM	1,63E00	1,8E-01	POLR2G,TAF11,GTF2B,POLR2D,TAF5L,DR1,POLR2H,TAF7L,TAF13
Type I Diabetes Mellitus Signaling	Patients ST vs. Patients MT (FC1.25 P0.05) Targets - 2018-12-06 05:59 PM	1,64E00	1,44E-01	CD247,SOCS3,RELA,HLA-DOA,JAK1,MAPK1,CD3E,HLA-DQA1,HLA-DQB1,IL1R1,MAPK11,BCL2,CYCS,TNFRSF1B,SOCS5,FASLG
FLT3 Signaling in Hematopoietic Progenitor Cells	Patients ST vs. Patients MT (FC1.25 P0.05) Targets - 2018-12-06 05:59 PM	1,64E00	1,51E-01	GAB2,MAPK1,RPS6KA3,PIK3R5,PDPK1,KRAS,MAPK11,RAP1A,EIF4E,ATF2,STAT4,PIK3CG,AKT3,RPS6KA4
IGF-1 Signaling	Patients ST vs. Patients MT (FC1.25 P0.05) Targets - 2018-12-06 05:59 PM	1,64E00	1,44E-01	PRKACB,IGFBP4,SOCS3,JAK1,MAPK1,SRF,PIK3R5,PDPK1,KRAS,RAP1A,YWHAQ,PRKAR2B,NOV,PIK3CG,AKT3,SOCS5
Cardiac Hypertrophy Signaling	Patients vs. Healthy (FC1.25 P0.05) Targets - 2018-12-06 05 - 2018-12-06 05:54 PM	1,65E00	1,78E-01	ADRA2B,PRKACB,PLCB2,TGFBR1,MAPK1,PIK3R5,NOTUM,HAND1,KRAS,IL6,MAPK11,EIF4E,ADRB3,TGFBR2,RHOG,ADRB1,GNAT1,RHOB,CREB1,IGF1R,IRS2,GNG5,PLCD4,PPP3CA,MAP3K2,ADRB2,NRAS,MAP3K6,MAP3K13,MAP3K1,RALB,PRKAR2A,RAP1A,ATF2,ROCK1,CALM1 (includes others),PRKAR2B,RND3,MEF2D,MEF2C,ADCY10,MAP3K3,GNAL
Mitotic Roles of Polo-Like Kinase	Patients vs. Healthy (FC1.25 P0.05) Targets - 2018-12-06 05 - 2018-12-06 05:54 PM	1,65E00	2,27E-01	KIF23,SMC3,ESPL1,PPP2R2A,PRC1,ANAPC13,ANAPC1,SMC1A,CDC25B,SLK,HSP90B1,PPP2R3A,PKMYT1,CHEK2,CDC25A
Growth Hormone Signaling	Patients ST vs. Patients MT (FC1.25 P0.05) Targets - 2018-12-06 05:59 PM	1,65E00	1,55E-01	SOCS3,IGF2,MAPK1,PIK3CG,SRF,PIK3R5,RPS6KA3,PDPK1,RPS6KA4,GH1,SOCS5,ONECUT1,RPS6KC1
Notch Signaling	Patients vs. Healthy (FC1.25 P0.05) Targets - 2018-12-06 05 - 2018-12-06 05:54 PM	1,66E00	2,63E-01	DTX3,DTX4,PSENEN,APH1A,MAML2,DLL4,NUMBL,DTX2,PSEN1,RFNG
The Visual Cycle	Patients ST vs. Patients MT (FC1.25 P0.05) Targets - 2018-12-06 05:59 PM	1,66E00	2,5E-01	LRAT,RDH12,RDH5,RBP5,RDH8
Dendritic Cell Maturation	Patients vs. Healthy (FC1.25 P0.05) Targets - 2018-12-06 05 - 2018-12-06 05:54 PM	1,67E00	1,85E-01	RELA,FCGR2C,IL1A,HLA-DOA,PLCB2,MAPK1,PIK3R5,HLA-DQA1,NOTUM,CD83,HLA-DQB1,IL6,MAPK11,COL1A2,IL36G,CREB1,AKT3,IRS2,TLR3,CHUK,TNFRSF1B,STAT1,PLCD4,IL10,IKBKE,CREB3L4,ATF2,STAT4,COL1A1,TLR4,CD80,CD86,IRF8,TNF,IFNAR1,CCR7
p38 MAPK Signaling	Patients ST vs. Patients MT (FC1.25 P0.05) Targets - 2018-12-06 05:59 PM	1,68E00	1,43E-01	SRF,RPS6KA3,MKNK2,IL1R1,MAPK11,ATF2,CDC25B,TGFBR2,MAX,PLA2G2D,RPS6KA4,MEF2C,TNFRSF1B,FASLG,IRAK4,IRAK2,RPS6KC1
EIF2 Signaling	Patients vs. Healthy (FC1.25 P0.05) Targets - 2018-12-06 05 - 2018-12-06 05:54 PM	1,68E00	1,81E-01	RPL36A,MAPK1,ATF5,PIK3R5,PDPK1,EIF4A2,KRAS,CCND1,EIF4E,BCL2,MYC,VEGFA,EIF4G2,RPL23A,PAIP1,IGF1R,AKT3,IRS2,AGO1,ACTA1,MYCN,NRAS,RPL34,RALB,EIF3J,RPL7L1,RPS21,RAP1A,RPS29,EIF3M,EIF3F,RPS4Y1,HNRNPA1,AGO3,EIF3I,RPL3L,RPL37,RPS15A,INSR,AGO4,RPL13A
Natural Killer Cell Signaling	Patients ST vs. Patients MT (FC1.25 P0.05) Targets - 2018-12-06 05:59 PM	1,68E00	1,41E-01	CD247,KIR2DL1/KIR2DL3,KIR3DL1,MAPK1,LAIR1,KIR3DL2,PIK3R5,KRAS,OCRL,LILRB1,RAP1A,SH2D1A,PAK3,PIK3CG,AKT3,PAK5,KIR2DL4,SH2D1B
Type II Diabetes Mellitus Signaling	Patients ST vs. Patients NT (FC1.25 P0.05) Targets - 2018-12-06 06:05 PM	1,69E00	1,36E-01	RELA,SOCS3,MAPK1,IRS4,PIK3R5,PDPK1,CEBPB,ACSBG2,CACNG3,ACSBG1,SLC2A2,IRS1,CACNG5,PRKAA1,AKT3,IRS2,CACNB2,PIK3R2,ADIPOR2,TNF,SOCS5
Non-Small Cell Lung Cancer Signaling	Patients ST vs. Patients MT (FC1.25 P0.05) Targets - 2018-12-06 05:59 PM	1,69E00	1,57E-01	STK4,FHIT,MAPK1,PIK3CG,RARB,CDK6,PIK3R5,TGFA,PDPK1,AKT3,KRAS,CCND1,RAP1A
Type I Diabetes Mellitus Signaling	Patients ST vs. Patients NT (FC1.25 P0.05) Targets - 2018-12-06 06:05 PM	1,6E00	1,44E-01	CD247,SOCS3,RELA,HLA-DOA,JAK1,MAPK1,GZMB,HLA-DQA1,HLA-DQB1,IL1R1,BCL2,CYCS,STAT1,TNF,SOCS5,FASLG
IGF-1 Signaling	Patients ST vs. Patients NT (FC1.25 P0.05) Targets - 2018-12-06 06:05 PM	1,6E00	1,44E-01	PRKACB,SOCS3,JAK1,MAPK1,PIK3R5,PDPK1,KRAS,RAP1A,YWHAQ,NOV,PRKAR2B,IRS1,AKT3,IRS2,PIK3R2,SOCS5
Estrogen-mediated S-phase Entry	Patients ST vs. Patients NT (FC1.25 P0.05) Targets - 2018-12-06 06:05 PM	1,71E00	2,31E-01	CCNE2,CDKN1B,RBL1,ESR1,CCND1,SKP2
T Helper Cell Differentiation	Patients ST vs. Patients NT (FC1.25 P0.05) Targets - 2018-12-06 06:05 PM	1,71E00	1,64E-01	IL6ST,STAT4,TGFBR2,HLA-DOA,IL10,IL21R,HLA-DQA1,HLA-DQB1,STAT1,GATA3,TNF,IL17A
Antiproliferative Role of TOB in T Cell Signaling	Patients ST vs. Patients NT (FC1.25 P0.05) Targets - 2018-12-06 06:05 PM	1,71E00	2,31E-01	TGFBR2,CCNE2,MAPK1,CDKN1B,SKP1,SKP2
Pyridoxal 5'-phosphate Salvage Pathway	Patients vs. Healthy (FC1.25 P0.05) Targets - 2018-12-06 05 - 2018-12-06 05:54 PM	1,71E00	2,31E-01	DAPK1,MAPK1,MAP3K6,CDK6,MAPK6,CSNK1D,LIMK2,CDK8,PNPO,PAK3,PRKAA1,PRKAA2,PAK5,NEK2,DYRK1A
Ovarian Cancer Signaling	Patients vs. Healthy (FC1.25 P0.05) Targets - 2018-12-06 05 - 2018-12-06 05:54 PM	1,72E00	1,95E-01	PRKACB,FZD10,MMP7,MAPK1,FZD3,PIK3R5,LHCGR,KRAS,CCND1,BCL2,VEGFA,RB1,WNT7A,EDN1,AKT3,IRS2,TP53,NRAS,WNT9B,WNT9A,RALB,PRKAR2A,RAP1A,PRKAR2B,FZD4,BRCA2,PTGS2,WNT1,WNT5A
Polyamine Regulation in Colon Cancer	Patients vs. Healthy (FC1.25 P0.05) Targets - 2018-12-06 05 - 2018-12-06 05:54 PM	1,72E00	3,18E-01	MYC,MXD1,SAT2,KRAS,PSME3,ODC1,OAZ3
Cytotoxic T Lymphocyte-mediated Apoptosis of Target Cells	Patients vs. Healthy (FC1.25 P0.05) Targets - 2018-12-06 05 - 2018-12-06 05:54 PM	1,72E00	2,81E-01	CD247,CASP3,GZMB,DFFB,CYCS,FAS,DFFA,FASLG,BCL2
Granulocyte Adhesion and Diapedesis	Patients ST vs. Patients NT (FC1.25 P0.05) Targets - 2018-12-06 06:05 PM	1,72E00	1,33E-01	CXCL8,IL1A,VCAM1,MMP7,CXCL11,SDC1,ITGA6,RDX,ITGA5,MMP13,CCL14,IL1R1,CLDN7,MMP24,FPR1,MMP23B,SDC2,MMP26,CXCL14,XCL2,XCL1,CXCL1,CLDN14,TNF
Estrogen-mediated S-phase Entry	Patients ST vs. Patients MT (FC1.25 P0.05) Targets - 2018-12-06 05:59 PM	1,73E00	2,31E-01	CCNE2,CDKN1B,RBL1,ESR1,CCND1,SKP2
HIF1α Signaling	Patients vs. Healthy (FC1.25 P0.05) Targets - 2018-12-06 05 - 2018-12-06 05:54 PM	1,73E00	2,02E-01	TP53,EGLN2,MMP7,NRAS,MAPK1,RALB,MAPK6,PIK3R5,MMP13,KRAS,ELOB,RAP1A,MAPK11,MMP24,VEGFA,MMP23B,EDN1,SLC2A2,MMP26,AKT3,IRS2,MMP11,APEX1,MMP1,VHL
Glucocorticoid Receptor Signaling	Patients ST vs. Patients NT (FC1.25 P0.05) Targets - 2018-12-06 06:05 PM	1,75E00	1,19E-01	CD247,PRKACB,RELA,TAF11,POLR2D,JAK1,MAPK1,HSPA6,PIK3R5,KRAS,TAF13,TSC22D3,BCL2,TGFBR2,GTF2B,HSP90B1,KRT13,PPP3CB,SUMO1,CREB1,PRKAA1,AKT3,SMARCC2,IRS2,PIK3R2,KRT20,STAT1,KRT14,CXCL8,VCAM1,IL10,TAF5L,POLR2H,CEBPB,RAP1A,TAF7L,POLR2G,POU2F1,IRS1,TNF,ESR1
Axonal Guidance Signaling	Patients vs. Healthy (FC1.25 P0.05) Targets - 2018-12-06 05 - 2018-12-06 05:54 PM	1,75E00	1,66E-01	PRKACB,PLCB2,ADAMTS8,MAPK1,ITSN1,FZD3,WASL,MMP13,LIMK2,KRAS,VEGFA,NCK2,EPHB1,CFL2,GNAT1,ADAM28,IRS2,ADAMTS5,PAPPA,WNT9A,ARHGEF15,RALB,ITGA5,RAP1A,PDGFB,SRGAP3,PAK5,GNAL,WNT1,NRP1,MME,FZD10,MMP7,UNC5A,ARPC1B,NTN4,ARHGEF7,NOTUM,PIK3R5,EPHA4,CRK,PITRM1,NGF,EIF4E,SEMA4C,WNT7A,NTN5,PFN2,ARPC3,AKT3,TUBB4A,MMP11,GNG5,SEMA3F,PLCD4,PPP3CA,TUBB1,PLXNC1,NRAS,WNT9B,ADAM15,TUBG1,PRKAR2A,EPHA3,BMP5,PLXND1,ROCK…
tRNA Splicing	Patients vs. Healthy (FC1.25 P0.05) Targets - 2018-12-06 05 - 2018-12-06 05:54 PM	1,76E00	2,62E-01	ENPP6,NAPEPLD,GDPD1,PDE7A,TSEN34,GDE1,PDE12,PDE5A,TSEN2,APEX1,PDE1C
PTEN Signaling	Patients ST vs. Patients NT (FC1.25 P0.05) Targets - 2018-12-06 06:05 PM	1,77E00	1,45E-01	RELA,MAPK1,FLT1,PIK3R5,ITGA5,PDPK1,MAGIX,KRAS,TNFRSF11A,RAP1A,OCRL,CCND1,BCL2,TGFBR2,AKT3,PIK3R2,CDKN1B,FASLG
NGF Signaling	Patients ST vs. Patients NT (FC1.25 P0.05) Targets - 2018-12-06 06:05 PM	1,77E00	1,45E-01	TP53,RELA,MAPK1,MAP3K6,RPS6KA3,PIK3R5,PDPK1,CRK,KRAS,RAP1A,ATF2,IRS1,CREB1,AKT3,RPS6KA4,IRS2,PIK3R2,MAP3K2
Ephrin Receptor Signaling	Patients vs. Healthy (FC1.25 P0.05) Targets - 2018-12-06 05 - 2018-12-06 05:54 PM	1,77E00	1,9E-01	MAPK1,ARPC1B,ITSN1,WASL,ACP1,CRK,KRAS,LIMK2,EPHA4,NCK2,VEGFA,EPHB1,GNAT1,CFL2,CREB1,AKT3,ARPC3,GNG5,GRIN2B,NRAS,ARHGEF15,RALB,ITGA5,CREB3L4,EPHA3,RAP1A,PDGFB,ATF2,ROCK1,PAK3,EPHA5,PAK5,MAP4K4,GNAL
FLT3 Signaling in Hematopoietic Progenitor Cells	Patients vs. Healthy (FC1.25 P0.05) Targets - 2018-12-06 05 - 2018-12-06 05:54 PM	1,77E00	2,15E-01	GAB2,NRAS,MAPK1,RALB,RPS6KA3,PIK3R5,PDPK1,KRAS,CREB3L4,MAPK11,RAP1A,EIF4E,ATF2,STAT4,CBL,CREB1,AKT3,RPS6KA4,IRS2,STAT1
PEDF Signaling	Patients vs. Healthy (FC1.25 P0.05) Targets - 2018-12-06 05 - 2018-12-06 05:54 PM	1,77E00	2,15E-01	TP53,RELA,NRAS,MAPK1,RALB,PIK3R5,IKBKE,KRAS,ZEB1,NGF,MAPK11,RAP1A,FAS,BCL2,ROCK1,BCL2L1,AKT3,IRS2,CHUK,FASLG
p53 Signaling	Patients vs. Healthy (FC1.25 P0.05) Targets - 2018-12-06 05 - 2018-12-06 05:54 PM	1,77E00	2,07E-01	TP53,PMAIP1,TP63,JMY,TP73,PIK3R5,PERP,CSNK1D,ST13,CCND1,FAS,BCL2,RB1,BCL2L1,MDM4,CCND2,THBS1,PPP1R13B,CDKN1A,AKT3,IRS2,HIPK2,CHEK2
Cyclins and Cell Cycle Regulation	Patients vs. Healthy (FC1.25 P0.05) Targets - 2018-12-06 05 - 2018-12-06 05:54 PM	1,78E00	2,22E-01	TP53,CCNE2,HDAC8,PPP2R2A,CDK6,SKP1,CCND1,SKP2,RB1,E2F6,CCND2,PPP2R3A,CDKN1A,E2F5,FBXL5,CDKN1B,E2F2,CDC25A
cAMP-mediated signaling	Patients ST vs. Patients MT (FC1.25 P0.05) Targets - 2018-12-06 05:59 PM	1,79E00	1,27E-01	PRKACB,ADRA2B,ENPP6,NAPEPLD,HTR4,MAPK1,GDPD1,RXFP4,CXCR2,GDE1,PKIA,APEX1,AKAP5,RGS7,CRHR1,RAP1A,FPR1,ATF2,PDE1C,CALM1 (includes others),PRKAR2B,LPAR1,OPRK1,AKAP10,PDE5A,HTR1F,DUSP4,ADCY10,AGTR2
Neuroinflammation Signaling Pathway	Patients ST vs. Patients MT (FC1.25 P0.05) Targets - 2018-12-06 05:59 PM	1,7E00	1,19E-01	RELA,HLA-DOA,JAK1,MAPK1,PSENEN,TICAM2,PYCARD,PIK3R5,HLA-DQA1,CCL5,HLA-DQB1,MAPK11,NFATC1,BCL2,TGFBR2,PIK3CG,AKT3,TLR3,BIRC3,GABRA3,FASLG,GABRQ,CXCL8,NLRP3,IL10,ACVR1,IL1R1,GABRE,ATF2,APP,TLR4,PLA2G2D,CRP,KCNJ6,IRAK4,IRAK2,PSEN1
Regulation of eIF4 and p70S6K Signaling	Patients ST vs. Patients NT (FC1.25 P0.05) Targets - 2018-12-06 06:05 PM	1,7E00	1,35E-01	MAPK1,PIK3R5,ITGA5,EIF3J,PDPK1,RPS21,KRAS,EIF4A2,RPS29,RAP1A,EIF4E,EIF3M,EIF3F,RPS4Y1,PPP2R3A,IRS1,PAIP1,EIF3I,AKT3,RPS15A,IRS2,PIK3R2
AMPK Signaling	Patients vs. Healthy (FC1.25 P0.05) Targets - 2018-12-06 05 - 2018-12-06 05:54 PM	1,81E00	1,85E-01	ADRA2B,PRKACB,TSC1,RAB9B,PRKAB2,MAPK1,PPP2R2A,PIK3R5,PDPK1,CCND1,MAPK11,ADRB3,RAB22A,AK1,GYS1,ADRB1,CRTC2,CREB1,PRKAA2,PRKAA1,CHRNA7,AKT3,SMARCC2,IRS2,EEF2K,AK9,HNF4A,ADRB2,ACACB,PRKAR2A,CREB3L4,ATF2,PRKAR2B,PPP2R3A,CHRNB2,CDKN1A,AK4,INSR,SMARCC1,PPAT
Role of JAK family kinases in IL-6-type Cytokine Signaling	Patients ST vs. Patients MT (FC1.25 P0.05) Targets - 2018-12-06 05:59 PM	1,82E00	2,4E-01	IL6ST,SOCS3,JAK1,MAPK1,OSMR,MAPK11
Cytotoxic T Lymphocyte-mediated Apoptosis of Target Cells	Patients ST vs. Patients MT (FC1.25 P0.05) Targets - 2018-12-06 05:59 PM	1,82E00	2,19E-01	CD247,CD3E,DFFB,CYCS,DFFA,FASLG,BCL2
PKCθ Signaling in T Lymphocytes	Patients vs. Healthy (FC1.25 P0.05) Targets - 2018-12-06 05 - 2018-12-06 05:54 PM	1,83E00	1,94E-01	CD247,CACNA1I,RELA,HLA-DOA,MAPK1,CACNG4,PIK3R5,HLA-DQA1,KRAS,HLA-DQB1,CD28,CACNB2,IRS2,CHUK,PPP3CA,MAP3K2,NRAS,MAP3K6,MAP3K13,MAP3K1,RALB,CACNB4,IKBKE,RAP1A,CACNG3,POU2F1,CD80,BCL10,VAV3,CACNG5,CD86,MAP3K3
ERK5 Signaling	Patients ST vs. Patients MT (FC1.25 P0.05) Targets - 2018-12-06 05:59 PM	1,84E00	1,69E-01	IL6ST,YWHAQ,LIF,RPS6KA3,RPS6KA4,MEF2C,KRAS,RAP1A,ELK4,RPS6KC1,MAP3K2,ATF2
Role of PKR in Interferon Induction and Antiviral Response	Patients vs. Healthy (FC1.25 P0.05) Targets - 2018-12-06 05 - 2018-12-06 05:54 PM	1,84E00	2,68E-01	TP53,RELA,CASP3,TAB2,IKBKE,CYCS,TLR3,CHUK,STAT1,TNF,ATF2
Apoptosis Signaling	Patients ST vs. Patients MT (FC1.25 P0.05) Targets - 2018-12-06 05:59 PM	1,86E00	1,56E-01	GAS2,RELA,MAPK1,DFFB,CYCS,KRAS,BCL2A1,TNFRSF1B,BIRC3,RAP1A,BAK1,DFFA,FASLG,BCL2,MCL1
mTOR Signaling	Patients ST vs. Patients MT (FC1.25 P0.05) Targets - 2018-12-06 05:59 PM	1,86E00	1,31E-01	NAPEPLD,MAPK1,PIK3R5,RPS6KA3,PDPK1,EIF4A2,KRAS,RICTOR,EIF4E,PIK3CG,GPLD1,PRKAA1,AKT3,EIF3J,RPS21,RHOJ,RAP1A,RPS29,EIF3M,EIF3F,RPS4Y1,RND3,PPP2R3A,EIF3I,RPS15A,RPS6KA4,RPS6KC1
Salvage Pathways of Pyrimidine Ribonucleotides	Patients vs. Healthy (FC1.25 P0.05) Targets - 2018-12-06 05 - 2018-12-06 05:54 PM	1,86E00	2,16E-01	DAPK1,NME4,MAPK1,MAP3K6,CDK6,CSNK1D,MAPK6,LIMK2,NME6,AICDA,AK1,CDK8,PAK3,APOBEC3H,PRKAA2,PRKAA1,AK4,PAK5,AK9,NEK2,DYRK1A
Role of IL-17F in Allergic Inflammatory Airway Diseases	Patients vs. Healthy (FC1.25 P0.05) Targets - 2018-12-06 05 - 2018-12-06 05:54 PM	1,86E00	2,61E-01	RELA,CXCL8,MAPK1,CREB1,RPS6KA3,MMP13,RPS6KA4,CXCL1,IL6,CREB3L4,CCL7,ATF2
Role of IL-17F in Allergic Inflammatory Airway Diseases	Patients ST vs. Patients NT (FC1.25 P0.05) Targets - 2018-12-06 06:05 PM	1,86E00	1,96E-01	RELA,CXCL8,MAPK1,CREB1,RPS6KA3,MMP13,RPS6KA4,CXCL1,ATF2
Prostate Cancer Signaling	Patients vs. Healthy (FC1.25 P0.05) Targets - 2018-12-06 05 - 2018-12-06 05:54 PM	1,86E00	2,14E-01	TP53,RELA,CCNE2,NRAS,MAPK1,RALB,PIK3R5,PDPK1,KRAS,CREB3L4,CCND1,RAP1A,BCL2,ATF2,RB1,HSP90B1,CDKN1A,CREB1,AKT3,IRS2,CDKN1B,CHUK
Estrogen-Dependent Breast Cancer Signaling	Patients ST vs. Patients NT (FC1.25 P0.05) Targets - 2018-12-06 06:05 PM	1,88E00	1,63E-01	RELA,MAPK1,PIK3R5,KRAS,RAP1A,CCND1,ATF2,IRS1,CREB1,AKT3,IRS2,AKR1B15,PIK3R2,ESR1
Melanocyte Development and Pigmentation Signaling	Patients ST vs. Patients NT (FC1.25 P0.05) Targets - 2018-12-06 06:05 PM	1,89E00	1,55E-01	PRKACB,MAPK1,RPS6KA3,PIK3R5,CRK,KRAS,RAP1A,BCL2,ATF2,PRKAR2B,IRS1,CREB1,RPS6KA4,IRS2,PIK3R2,ADCY10
Wnt/β-catenin Signaling	Patients vs. Healthy (FC1.25 P0.05) Targets - 2018-12-06 05 - 2018-12-06 05:54 PM	1,8E00	1,92E-01	FZD10,MMP7,TGFBR1,CSNK1G1,FZD3,PPP2R2A,TGFBR3,ACVR2B,KREMEN1,SOX13,CCND1,MYC,TGFBR2,WNT7A,DKK3,RARB,AKT3,ACVR1C,SOX5,SOX4,TP53,SFRP4,WNT9B,PPARD,WNT9A,ACVR1,CSNK1D,ACVR1B,FZD4,PPP2R3A,SOX9,WNT1,WNT5A
Cytotoxic T Lymphocyte-mediated Apoptosis of Target Cells	Patients ST vs. Patients NT (FC1.25 P0.05) Targets - 2018-12-06 06:05 PM	1,8E00	2,19E-01	CD247,GZMB,DFFB,CYCS,DFFA,FASLG,BCL2
Ceramide Degradation	Patients ST vs. Patients MT (FC1.25 P0.05) Targets - 2018-12-06 05:59 PM	1,8E00	4,29E-01	ASAH2B,ACER2,ASAH1
PI3K/AKT Signaling	Patients ST vs. Patients MT (FC1.25 P0.05) Targets - 2018-12-06 05:59 PM	1,91E00	1,46E-01	RELA,GAB2,JAK1,MAPK1,ITGA5,PDPK1,KRAS,CCND1,RAP1A,OCRL,EIF4E,BCL2,YWHAQ,GYS1,PPP2R3A,PIK3CG,AKT3,CDKN1B,MCL1
Role of JAK1 and JAK3 in γc Cytokine Signaling	Patients ST vs. Patients NT (FC1.25 P0.05) Targets - 2018-12-06 06:05 PM	1,91E00	1,69E-01	SOCS3,JAK1,MAPK1,IRS1,IL21R,PIK3R5,IRS4,IRS2,KRAS,PIK3R2,STAT1,IL7,RAP1A
IL-17A Signaling in Gastric Cells	Patients vs. Healthy (FC1.25 P0.05) Targets - 2018-12-06 05 - 2018-12-06 05:54 PM	1,92E00	3,2E-01	RELA,CXCL8,CXCL11,MAPK1,CXCL1,MAPK11,TNF,IL17A
Role of NANOG in Mammalian Embryonic Stem Cell Pluripotency	Patients ST vs. Patients NT (FC1.25 P0.05) Targets - 2018-12-06 06:05 PM	1,93E00	1,48E-01	TP53,IL6ST,FZD10,JAK1,LIF,WNT9B,MAPK1,PIK3R5,KRAS,FOXD3,BMP5,RAP1A,SOX2,IRS1,AKT3,IRS2,PIK3R2,TCL1A,WNT5A
Insulin Receptor Signaling	Patients ST vs. Patients NT (FC1.25 P0.05) Targets - 2018-12-06 06:05 PM	1,93E00	1,44E-01	PRKACB,TSC1,SOCS3,JAK1,MAPK1,CRKL,IRS4,PIK3R5,PDPK1,PPP1R3A,CRK,KRAS,VAMP2,OCRL,RAP1A,EIF4E,PRKAR2B,IRS1,AKT3,IRS2,PIK3R2
iNOS Signaling	Patients vs. Healthy (FC1.25 P0.05) Targets - 2018-12-06 05 - 2018-12-06 05:54 PM	1,94E00	2,67E-01	RELA,CALM1 (includes others),TLR4,JAK1,MAPK1,IKBKE,CHUK,HMGA1,STAT1,MAPK11,IRAK4,IRAK2
NF-κB Signaling	Patients vs. Healthy (FC1.25 P0.05) Targets - 2018-12-06 05 - 2018-12-06 05:54 PM	1,94E00	1,93E-01	PRKACB,RELA,IL1A,TGFBR1,UBE2N,TGFBR3,TAB2,PIK3R5,KRAS,NGF,TNFRSF17,TGFBR2,IL36G,IGF1R,AKT3,IRS2,TLR3,CHUK,TNFRSF1B,NRAS,FLT1,MAP3K1,RALB,IL1R1,TNFRSF11A,RAP1A,TAB3,TLR4,GHR,BCL10,TGFA,INSR,TNF,MAP3K3,MAP4K4,IRAK4
Molecular Mechanisms of Cancer	Patients ST vs. Patients NT (FC1.25 P0.05) Targets - 2018-12-06 06:05 PM	1,96E00	1,19E-01	PRKACB,FZD10,GAB2,RELA,JAK1,MAPK1,PSENEN,CDK3,PIK3R5,KRAS,CRK,RBL1,CCND1,BCL2,CDC25B,TGFBR2,RHOU,AKT3,IRS2,PIK3R2,ARHGEF3,GNA13,BIRC3,FASLG,CHEK2,TP53,CCNE2,WNT9B,CDK6,ITGA5,CDK14,RAP1A,BMP5,BAK1,CCND2,PRKAR2B,PAK3,RND3,IRS1,CYCS,PAK5,CDKN1B,CDK19,ADCY10,ARHGEF10,WNT5A,PSEN1
PI3K Signaling in B Lymphocytes	Patients ST vs. Patients NT (FC1.25 P0.05) Targets - 2018-12-06 06:05 PM	1,96E00	1,47E-01	RELA,MAPK1,ATF5,NOTUM,IRS4,PDPK1,KRAS,RAP1A,ATF2,PPP3CB,DAPP1,BCL10,IRS1,CREB1,ATF6B,AKT3,IRS2,PLEKHA1,PIK3R2,PLEKHA2
PCP pathway	Patients vs. Healthy (FC1.25 P0.05) Targets - 2018-12-06 05 - 2018-12-06 05:54 PM	1,96E00	2,46E-01	FZD10,WNT9B,FZD3,WNT9A,CTHRC1,ATF2,ROCK1,RSPO3,FZD4,WNT7A,PFN2,PRICKLE1,LGR4,WNT1,WNT5A
Docosahexaenoic Acid (DHA) Signaling	Patients ST vs. Patients NT (FC1.25 P0.05) Targets - 2018-12-06 06:05 PM	1,96E00	1,92E-01	ALOX15,IRS1,PIK3R5,PDPK1,AKT3,CYCS,IRS2,PIK3R2,APP,BCL2
PPARα/RXRα Activation	Patients vs. Healthy (FC1.25 P0.05) Targets - 2018-12-06 05 - 2018-12-06 05:54 PM	1,97E00	1,94E-01	PRKACB,RELA,PLCB2,TGFBR1,PRKAB2,MAPK1,TGFBR3,NOTUM,KRAS,ACVR2B,IL6,TGFBR2,HSP90B1,LPL,PRKAA2,PRKAA1,CLOCK,CHUK,ACVR1C,PLCD4,NRAS,RALB,ACVR1,PRKAR2A,IKBKE,BCL3,IL1R1,RAP1A,ACVR1B,PRKAR2B,GHR,MEF2C,INSR,ADCY10,ADIPOR2,MAP4K4
Role of Macrophages, Fibroblasts and Endothelial Cells in Rheumatoid Arthritis	Patients vs. Healthy (FC1.25 P0.05) Targets - 2018-12-06 05 - 2018-12-06 05:54 PM	1,97E00	1,78E-01	SOCS1,SOCS3,PLCB2,MAPK1,FZD3,MMP13,KRAS,IL6,CCND1,MYC,VEGFA,OSM,IRS2,SFRP4,CXCL8,WNT9A,RALB,CREB3L4,IL7,RAP1A,PDGFB,ATF2,TNF,WNT1,IL6ST,RELA,FZD10,IL1A,PIK3R5,NOTUM,CEBPD,IL36G,WNT7A,DKK3,CREB1,AKT3,TLR3,CHUK,TNFRSF1B,PLCD4,MMP1,PPP3CA,NRAS,WNT9B,IL10,IKBKE,CEBPB,IL1R1,IL17A,ROCK1,TLR4,CALM1 (includes others),FZD4,SOST,IRAK4,WNT5A,IRAK2
eNOS Signaling	Patients ST vs. Patients NT (FC1.25 P0.05) Targets - 2018-12-06 06:05 PM	1,97E00	1,4E-01	PRKACB,FLT1,GUCY1A1,HSPA6,PIK3R5,PDPK1,AQP4,VEGFA,AQP9,HSP90B1,PRKAR2B,LPAR1,LPAR2,CHRNB2,IRS1,LPAR5,PRKAA1,AKT3,IRS2,PIK3R2,MIP,ADCY10,ESR1,AQP2
EIF2 Signaling	Patients ST vs. Patients NT (FC1.25 P0.05) Targets - 2018-12-06 06:05 PM	1,99E00	1,32E-01	RPL36A,MAPK1,ATF5,PIK3R5,PDPK1,EIF4A2,KRAS,CCND1,EIF4E,BCL2,VEGFA,PAIP1,AKT3,IRS2,PIK3R2,EIF3J,RPL7L1,RPS21,RAP1A,RPS29,EIF3M,EIF3F,RPS4Y1,HNRNPA1,IRS1,EIF3I,RPL37,RPS15A,RPL3L,RPL13A
Bladder Cancer Signaling	Patients ST vs. Patients NT (FC1.25 P0.05) Targets - 2018-12-06 06:05 PM	1,9E00	1,6E-01	TP53,CXCL8,FGF16,MMP7,MAPK1,MMP13,KRAS,RAP1A,CCND1,MMP24,VEGFA,FGF17,MMP23B,FGF10,MMP26
Granzyme B Signaling	Patients vs. Healthy (FC1.25 P0.05) Targets - 2018-12-06 05 - 2018-12-06 05:54 PM	1,9E00	3,75E-01	CASP3,GZMB,DFFB,CYCS,LMNB1,DFFA
IL-22 Signaling	Patients ST vs. Patients MT (FC1.25 P0.05) Targets - 2018-12-06 05:59 PM	1,9E00	2,5E-01	SOCS3,JAK1,MAPK1,IL22RA2,AKT3,MAPK11
CNTF Signaling	Patients ST vs. Patients NT (FC1.25 P0.05) Targets - 2018-12-06 06:05 PM	1,9E00	1,74E-01	IL6ST,JAK1,MAPK1,IRS1,PIK3R5,RPS6KA3,RPS6KA4,IRS2,KRAS,PIK3R2,STAT1,RAP1A
IL-6 Signaling	Patients ST vs. Patients NT (FC1.25 P0.05) Targets - 2018-12-06 06:05 PM	2,03E00	1,49E-01	IL6ST,RELA,CXCL8,SOCS3,IL1A,MAPK1,PIK3R5,KRAS,CEBPB,IL1R1,RAP1A,VEGFA,IRS1,CRP,AKT3,IRS2,PIK3R2,TNF,MAP4K4,MCL1
Interferon Signaling	Patients ST vs. Patients NT (FC1.25 P0.05) Targets - 2018-12-06 06:05 PM	2,03E00	2,22E-01	RELA,IFIT3,JAK1,IRF9,STAT1,IFNAR1,BAK1,BCL2
IL-7 Signaling Pathway	Patients ST vs. Patients NT (FC1.25 P0.05) Targets - 2018-12-06 06:05 PM	2,03E00	1,65E-01	JAK1,MAPK1,PIK3R5,PDPK1,CCND1,IL7,BAK1,BCL2,IRS1,AKT3,IRS2,PIK3R2,CDKN1B,STAT1,MCL1
Aryl Hydrocarbon Receptor Signaling	Patients ST vs. Patients NT (FC1.25 P0.05) Targets - 2018-12-06 06:05 PM	2,06E00	1,48E-01	TP53,RELA,IL1A,CCNE2,MAPK1,TP73,NQO2,CDK6,RBL1,CCND1,ALDH9A1,GSTZ1,HSP90B1,CCND2,RARB,NFIB,CDKN1B,ESR1,TNF,FASLG,CHEK2
Granzyme B Signaling	Patients ST vs. Patients NT (FC1.25 P0.05) Targets - 2018-12-06 06:05 PM	2,06E00	3,12E-01	GZMB,DFFB,CYCS,LMNB1,DFFA
IL-17 Signaling	Patients ST vs. Patients MT (FC1.25 P0.05) Targets - 2018-12-06 05:59 PM	2,07E00	1,65E-01	CXCL8,RELA,CXCL11,JAK1,MAPK1,PIK3R5,KRAS,MAPK11,RAP1A,IL17A,ATF2,PIK3CG,CRP,AKT3,CXCL1
HIF1α Signaling	Patients ST vs. Patients NT (FC1.25 P0.05) Targets - 2018-12-06 06:05 PM	2,08E00	1,53E-01	TP53,MMP7,MAPK1,PIK3R5,MMP13,KRAS,ELOB,RAP1A,MMP24,VEGFA,MMP23B,MMP26,SLC2A2,IRS1,AKT3,IRS2,PIK3R2,APEX1,VHL
Cell Cycle: G2/M DNA Damage Checkpoint Regulation	Patients ST vs. Patients NT (FC1.25 P0.05) Targets - 2018-12-06 06:05 PM	2,08E00	0.2	CDC25B,TP53,YWHAQ,MDM4,CKS1B,PKMYT1,FBXL5,SKP1,CHEK2,SKP2
Th2 Pathway	Patients ST vs. Patients NT (FC1.25 P0.05) Targets - 2018-12-06 06:05 PM	2,09E00	1,47E-01	CD247,SOCS3,HLA-DOA,JAK1,PSENEN,IL10,IKZF1,ACVR1,HLA-DQA1,PIK3R5,HLA-DQB1,ACVR1B,TGFBR2,STAT4,IRS1,IRS2,PIK3R2,GATA3,HLA-DQA2,HLA-DPB1,HLA-DPA1,PSEN1
Nur77 Signaling in T Lymphocytes	Patients vs. Healthy (FC1.25 P0.05) Targets - 2018-12-06 05 - 2018-12-06 05:54 PM	2,09E00	2,54E-01	CD247,CD28,CALM1 (includes others),HLA-DOA,CASP3,CD80,MEF2D,HLA-DQA1,CD86,CYCS,HLA-DQB1,MAP3K3,PPP3CA,BCL2,MAP3K2
Role of Osteoblasts, Osteoclasts and Chondrocytes in Rheumatoid Arthritis	Patients vs. Healthy (FC1.25 P0.05) Targets - 2018-12-06 05 - 2018-12-06 05:54 PM	2,09E00	1,89E-01	FZD10,RELA,IL1A,MAPK1,FZD3,TAB2,PIK3R5,MMP13,IL6,BCL2,ITGB3,IL36G,WNT7A,RUNX2,DKK3,AKT3,IRS2,CHUK,TNFRSF1B,BIRC3,ADAMTS5,MMP1,PPP3CA,SFRP4,WNT9B,IL10,WNT9A,ITGA5,IKBKE,IL1R1,TNFRSF11A,IL7,CSF1R,BMP5,IL17A,COL1A1,CALM1 (includes others),FZD4,CBL,CALCR,SOST,TNF,WNT1,WNT5A
Rac Signaling	Patients ST vs. Patients NT (FC1.25 P0.05) Targets - 2018-12-06 06:05 PM	2,11E00	1,54E-01	RELA,MAPK1,ARPC1B,PIK3R5,ITGA5,KRAS,RAP1A,PLD1,ARFIP2,PAK3,CFL2,IRS1,ARPC3,IRS2,PAK5,PIK3R2,PIP4K2A,ELK4,NCKAP1
Graft-versus-Host Disease Signaling	Patients vs. Healthy (FC1.25 P0.05) Targets - 2018-12-06 05 - 2018-12-06 05:54 PM	2,12E00	2,71E-01	CD28,IL36G,IL1A,HLA-DOA,CD80,GZMB,HLA-DQA1,CD86,IL6,HLA-DQB1,TNF,FAS,FASLG
IL-8 Signaling	Patients ST vs. Patients NT (FC1.25 P0.05) Targets - 2018-12-06 06:05 PM	2,14E00	1,38E-01	RELA,NAPEPLD,MAPK1,PIK3R5,KRAS,CCND1,BCL2,VEGFA,RHOU,ITGAV,AKT3,CXCL1,IRS2,GNA13,PIK3R2,TEK,CXCL8,VCAM1,FLT1,RAP1A,PLD1,ARRB2,CCND2,RND3,IRS1,MAP4K4,IRAK4,IRAK2
G-Protein Coupled Receptor Signaling	Patients vs. Healthy (FC1.25 P0.05) Targets - 2018-12-06 05 - 2018-12-06 05:54 PM	2,15E00	1,84E-01	ENPP6,ADRA2B,PRKACB,PLCB2,MAPK1,PDE12,LHCGR,PDPK1,KRAS,ADRB3,GDE1,HTR1E,IRS2,APEX1,MC2R,RALB,CREB3L4,RAP1A,PDE1C,ATF2,FPR1,DUSP9,NPR3,DUSP1,DUSP4,ADCY10,AGTR2,GNAL,RELA,NAPEPLD,HTR4,PDE7A,GDPD1,PIK3R5,ADRB1,CREB1,AKT3,CHUK,DRD3,ADRB2,NRAS,RGS7,PRKAR2A,RGS16,IKBKE,XCR1,PRKAR2B,LPAR1,CALCR,PDE5A,HTR1F,ADORA2A
mTOR Signaling	Patients vs. Healthy (FC1.25 P0.05) Targets - 2018-12-06 05 - 2018-12-06 05:54 PM	2,15E00	1,94E-01	TSC1,NAPEPLD,PRKAB2,MAPK1,PPP2R2A,RPS6KA3,PIK3R5,PDPK1,EIF4A2,KRAS,RICTOR,EIF4E,VEGFA,HMOX1,RHOG,RHOB,EIF4G2,PRKAA2,PRKAA1,AKT3,IRS2,EIF4B,NRAS,PLD3,RALB,EIF3J,RPS21,RAP1A,RPS29,PLD1,EIF3M,EIF3F,RPS4Y1,RND3,PPP2R3A,EIF3I,RPS15A,RPS6KA4,INSR,ARHGAP8/PRR5-ARHGAP8
tRNA Splicing	Patients ST vs. Patients MT (FC1.25 P0.05) Targets - 2018-12-06 05:59 PM	2,15E00	2,14E-01	ENPP6,NAPEPLD,GDPD1,TSEN34,GDE1,PDE5A,TSEN2,APEX1,PDE1C
IL-10 Signaling	Patients vs. Healthy (FC1.25 P0.05) Targets - 2018-12-06 05 - 2018-12-06 05:54 PM	2,16E00	2,46E-01	SOCS3,FCGR2C,RELA,IL1A,JAK1,MAPK1,IL10,IKBKE,ARG2,IL6,IL1R1,MAPK11,HMOX1,IL36G,CHUK,MAP4K4,TNF
Apoptosis Signaling	Patients ST vs. Patients NT (FC1.25 P0.05) Targets - 2018-12-06 06:05 PM	2,17E00	1,67E-01	GAS2,TP53,RELA,MAPK1,KRAS,RAP1A,DFFA,BAK1,BCL2,DFFB,CYCS,MAP4K4,BIRC3,TNF,FASLG,MCL1
IL-17 Signaling	Patients vs. Healthy (FC1.25 P0.05) Targets - 2018-12-06 05 - 2018-12-06 05:54 PM	2,18E00	2,31E-01	CXCL8,RELA,CXCL11,NRAS,JAK1,MAPK1,RALB,PIK3R5,KRAS,CEBPB,IL6,MAPK11,RAP1A,IL17A,ATF2,IL19,CRP,AKT3,CXCL1,IRS2,PTGS2
Th2 Pathway	Patients vs. Healthy (FC1.25 P0.05) Targets - 2018-12-06 05 - 2018-12-06 05:54 PM	2,18E00	2,07E-01	CD247,SOCS3,HLA-DOA,TGFBR1,JAK1,PSENEN,TGFBR3,PIK3R5,HLA-DQA1,ACVR2B,HLA-DQB1,TGFBR2,CD28,IRS2,ACVR1C,HLA-DPB1,HLA-DPA1,IL10,IKZF1,ACVR1,IL12RB2,IL13,ACVR1B,STAT4,CD80,APH1A,ICOS,CD86,GATA3,HLA-DQA2,PSEN1
Role of JAK2 in Hormone-like Cytokine Signaling	Patients ST vs. Patients NT (FC1.25 P0.05) Targets - 2018-12-06 06:05 PM	2,19E00	2,35E-01	SOCS3,JAK1,IRS1,IRS4,IRS2,STAT1,SOCS5,SIRPA
Inhibition of Angiogenesis by TSP1	Patients ST vs. Patients NT (FC1.25 P0.05) Targets - 2018-12-06 06:05 PM	2,19E00	2,35E-01	TP53,VEGFA,TGFBR2,SDC1,GUCY1A1,MAPK1,SDC2,AKT3
Th1 and Th2 Activation Pathway	Patients ST vs. Patients MT (FC1.25 P0.05) Targets - 2018-12-06 05:59 PM	2,19E00	1,41E-01	CD247,SOCS3,HLA-DOA,CD40LG,JAK1,CD3E,PSENEN,HAVCR2,PIK3R5,HLA-DQA1,HLA-DQB1,NFATC1,TGFBR2,PIK3CG,HLA-DPB1,TIMD4,HLA-DPA1,IL10,IKZF1,ACVR1,IL27,STAT4,HLA-DQA2,DLL4,IFNAR1,PSEN1
Polyamine Regulation in Colon Cancer	Patients ST vs. Patients MT (FC1.25 P0.05) Targets - 2018-12-06 05:59 PM	2,1E00	2,73E-01	MAX,SAT2,KRAS,PSME3,ODC1,OAZ3
Molecular Mechanisms of Cancer	Patients ST vs. Patients MT (FC1.25 P0.05) Targets - 2018-12-06 05:59 PM	2,23E00	1,22E-01	PRKACB,FZD10,GAB2,RELA,JAK1,MAPK1,PSENEN,CDK3,PIK3R5,KRAS,RBL1,CCND1,MAPK11,BCL2,CDC25B,TGFBR2,HHAT,PIK3CG,AKT3,ARHGEF3,BIRC3,FASLG,CCNE2,WNT9B,WNT2B,CDK6,ITGA5,RHOJ,CDK14,RAP1A,BMP5,BAK1,CCND2,MAX,PRKAR2B,RND3,RABIF,PAK3,PLCB3,PAK5,CYCS,CDKN1B,CDK19,ADCY10,ARHGEF10,WNT11,PSEN1,WNT5A
Pancreatic Adenocarcinoma Signaling	Patients ST vs. Patients NT (FC1.25 P0.05) Targets - 2018-12-06 06:05 PM	2,23E00	1,58E-01	TP53,RELA,NAPEPLD,JAK1,MAPK1,PIK3R5,KRAS,CCND1,PLD1,BCL2,VEGFA,TGFBR2,IRS1,TGFA,AKT3,IRS2,CDKN1B,PIK3R2,STAT1
Colorectal Cancer Metastasis Signaling	Patients vs. Healthy (FC1.25 P0.05) Targets - 2018-12-06 05 - 2018-12-06 05:54 PM	2,23E00	1,89E-01	IL6ST,PRKACB,FZD10,RELA,MMP7,JAK1,TGFBR1,MAPK1,FZD3,PIK3R5,MMP13,KRAS,IL6,CCND1,MMP24,TGFBR2,MYC,VEGFA,RHOG,WNT7A,RHOB,MMP26,AKT3,IRS2,MMP11,TLR3,GNG5,STAT1,MMP1,TP53,NRAS,CASP3,WNT9B,WNT9A,RALB,PRKAR2A,RAP1A,BCL2L1,TLR4,MMP23B,FZD4,PRKAR2B,RND3,PTGS2,ADCY10,TNF,WNT1,WNT5A
Differential Regulation of Cytokine Production in Macrophages and T Helper Cells by IL-17A and IL-17F	Patients vs. Healthy (FC1.25 P0.05) Targets - 2018-12-06 05 - 2018-12-06 05:54 PM	2,24E00	3,89E-01	IL10,CXCL1,IL6,IL13,CCL3,TNF,IL17A
Calcium Transport I	Patients vs. Healthy (FC1.25 P0.05) Targets - 2018-12-06 05 - 2018-12-06 05:54 PM	2,25E00	0.5	ATP2C1,ATP2A2,ATP2C2,ATP2B4,ATP2B2
p53 Signaling	Patients ST vs. Patients NT (FC1.25 P0.05) Targets - 2018-12-06 06:05 PM	2,25E00	1,62E-01	TP53,TP63,JMY,TP73,TNFRSF10B,PIK3R5,PERP,ST13,CCND1,BCL2,MDM4,CCND2,PPP1R13B,IRS1,AKT3,IRS2,PIK3R2,CHEK2
PI3K Signaling in B Lymphocytes	Patients vs. Healthy (FC1.25 P0.05) Targets - 2018-12-06 05 - 2018-12-06 05:54 PM	2,27E00	2,13E-01	RELA,PLCB2,MAPK1,ATF5,NOTUM,PDPK1,KRAS,CREB1,ATF6B,AKT3,IRS2,CHUK,PLCD4,PPP3CA,NRAS,RALB,IRS4,IKBKE,RAP1A,ATF2,TLR4,CALM1 (includes others),CBL,DAPP1,BCL10,VAV3,LYN,PLEKHA2,PLEKHA1
RhoA Signaling	Patients vs. Healthy (FC1.25 P0.05) Targets - 2018-12-06 05 - 2018-12-06 05:54 PM	2,28E00	2,18E-01	ARPC1B,SEPT3,LIMK2,CFL2,IGF1R,PFN2,ARPC3,DLC1,SEMA3F,ACTA1,NEDD4,RTKN,SEPT7,RDX,CDC42EP4,PLD1,ROCK1,RHPN2,RND3,ABL2,LPAR1,LPAR5,ARHGAP1,PIP4K2A,SEPT2,ARHGAP8/PRR5-ARHGAP8,MSN
NGF Signaling	Patients vs. Healthy (FC1.25 P0.05) Targets - 2018-12-06 05 - 2018-12-06 05:54 PM	2,28E00	2,18E-01	RELA,MAPK1,PIK3R5,RPS6KA3,PDPK1,CRK,KRAS,NGF,RHOG,CREB1,AKT3,IRS2,CHUK,MAP3K2,TP53,NRAS,MAP3K6,MAP3K13,MAP3K1,RALB,IKBKE,CREB3L4,RAP1A,ATF2,ROCK1,RPS6KA4,MAP3K3
Small Cell Lung Cancer Signaling	Patients vs. Healthy (FC1.25 P0.05) Targets - 2018-12-06 05 - 2018-12-06 05:54 PM	2,2E00	2,35E-01	TP53,RELA,CCNE2,CDK6,PIK3R5,IKBKE,CCND1,BCL2,SKP2,MYC,RB1,BCL2L1,RARB,CKS1B,AKT3,IRS2,CYCS,CHUK,CDKN1B,PTGS2
Th1 Pathway	Patients vs. Healthy (FC1.25 P0.05) Targets - 2018-12-06 05 - 2018-12-06 05:54 PM	2,31E00	2,15E-01	CD247,SOCS1,SOCS3,HLA-DOA,JAK1,PSENEN,HAVCR2,PIK3R5,HLA-DQA1,IL6,HLA-DQB1,CD28,IRS2,STAT1,HLA-DPB1,HLA-DPA1,IL10,IL27,IL12RB2,STAT4,CD80,APH1A,ICOS,CD86,GATA3,HLA-DQA2,DLL4,IFNAR1,PSEN1
Small Cell Lung Cancer Signaling	Patients ST vs. Patients MT (FC1.25 P0.05) Targets - 2018-12-06 05:59 PM	2,35E00	1,76E-01	RELA,CCNE2,FHIT,CDK6,PIK3R5,CCND1,SKP2,BCL2,MAX,PIK3CG,RARB,CKS1B,AKT3,CYCS,CDKN1B
Antiproliferative Role of TOB in T Cell Signaling	Patients vs. Healthy (FC1.25 P0.05) Targets - 2018-12-06 05 - 2018-12-06 05:54 PM	2,36E00	3,46E-01	TGFBR2,RB1,CCNE2,TGFBR1,MAPK1,CDC34,CDKN1B,SKP1,SKP2
Oncostatin M Signaling	Patients vs. Healthy (FC1.25 P0.05) Targets - 2018-12-06 05 - 2018-12-06 05:54 PM	2,38E00	0.3	IL6ST,JAK1,NRAS,MAPK1,RALB,MMP13,OSM,OSMR,KRAS,STAT1,RAP1A,MMP1
Amyloid Processing	Patients vs. Healthy (FC1.25 P0.05) Targets - 2018-12-06 05 - 2018-12-06 05:54 PM	2,3E00	2,75E-01	PRKACB,PSENEN,MAPK1,PRKAR2A,CSNK1D,MAPK11,APP,PRKAR2B,APH1A,MAPT,AKT3,BACE2,PSEN1,CAPN3
Th1 and Th2 Activation Pathway	Patients ST vs. Patients NT (FC1.25 P0.05) Targets - 2018-12-06 06:05 PM	2,41E00	1,46E-01	CD247,SOCS3,HLA-DOA,JAK1,PSENEN,HAVCR2,PIK3R5,HLA-DQA1,HLA-DQB1,TGFBR2,IRS2,PIK3R2,STAT1,HLA-DPB1,HLA-DPA1,IL10,IKZF1,ACVR1,IL27,ACVR1B,STAT4,IRS1,GATA3,HLA-DQA2,DLL4,IFNAR1,PSEN1
IL-17A Signaling in Gastric Cells	Patients ST vs. Patients NT (FC1.25 P0.05) Targets - 2018-12-06 06:05 PM	2,42E00	2,8E-01	RELA,CXCL8,CXCL11,MAPK1,CXCL1,TNF,IL17A
IL-9 Signaling	Patients ST vs. Patients NT (FC1.25 P0.05) Targets - 2018-12-06 06:05 PM	2,42E00	2,22E-01	RELA,SOCS3,JAK1,IRS1,PIK3R5,BCL3,IRS2,PIK3R2,STAT1,TNF
Relaxin Signaling	Patients ST vs. Patients NT (FC1.25 P0.05) Targets - 2018-12-06 06:05 PM	2,43E00	1,52E-01	ENPP6,PRKACB,RELA,NAPEPLD,GDPD1,MAPK1,PDE7A,GUCY1A1,PIK3R5,RAP1A,PDE1C,VEGFA,PRKAR2B,NPR3,GDE1,IRS1,CREB1,AKT3,PDE5A,IRS2,PIK3R2,GNA13,ADCY10,APEX1
IL-15 Signaling	Patients ST vs. Patients NT (FC1.25 P0.05) Targets - 2018-12-06 06:05 PM	2,46E00	1,83E-01	RELA,CXCL8,VCAM1,JAK1,MAPK1,IRS1,PIK3R5,AKT3,IRS2,KRAS,PIK3R2,TNF,RAP1A,FASLG,IL17A
Th1 and Th2 Activation Pathway	Patients vs. Healthy (FC1.25 P0.05) Targets - 2018-12-06 05 - 2018-12-06 05:54 PM	2,49E00	2,05E-01	CD247,SOCS1,SOCS3,HLA-DOA,JAK1,TGFBR1,PSENEN,HAVCR2,TGFBR3,PIK3R5,HLA-DQA1,ACVR2B,HLA-DQB1,IL6,TGFBR2,CD28,IRS2,STAT1,ACVR1C,HLA-DPB1,HLA-DPA1,IL10,IKZF1,ACVR1,IL27,IL12RB2,IL13,ACVR1B,STAT4,CD80,APH1A,ICOS,CD86,HLA-DQA2,GATA3,DLL4,IFNAR1,PSEN1
IL-17A Signaling in Fibroblasts	Patients vs. Healthy (FC1.25 P0.05) Targets - 2018-12-06 05 - 2018-12-06 05:54 PM	2,4E00	3,14E-01	RELA,MAPK1,CEBPD,IKBKE,IL6,CEBPB,CHUK,MAPK11,MMP1,IL17A,CCL7
Non-Small Cell Lung Cancer Signaling	Patients ST vs. Patients NT (FC1.25 P0.05) Targets - 2018-12-06 06:05 PM	2,4E00	1,81E-01	TP53,MAPK1,CDK6,PIK3R5,PDPK1,KRAS,RAP1A,CCND1,STK4,IRS1,RARB,TGFA,AKT3,IRS2,PIK3R2
PI3K/AKT Signaling	Patients ST vs. Patients NT (FC1.25 P0.05) Targets - 2018-12-06 06:05 PM	2,51E00	1,62E-01	TP53,TSC1,GAB2,RELA,JAK1,MAPK1,ITGA5,PDPK1,KRAS,CCND1,RAP1A,OCRL,EIF4E,BCL2,YWHAQ,HSP90B1,PPP2R3A,AKT3,CDKN1B,PIK3R2,MCL1
Inhibition of Angiogenesis by TSP1	Patients vs. Healthy (FC1.25 P0.05) Targets - 2018-12-06 05 - 2018-12-06 05:54 PM	2,51E00	3,24E-01	TP53,VEGFA,TGFBR2,SDC1,TGFBR1,GUCY1A1,CASP3,MAPK1,THBS1,AKT3,MAPK11
Role of Tissue Factor in Cancer	Patients vs. Healthy (FC1.25 P0.05) Targets - 2018-12-06 05 - 2018-12-06 05:54 PM	2,56E00	2,23E-01	MAPK1,PIK3R5,RPS6KA3,MMP13,KRAS,LIMK2,MAPK11,EIF4E,F2,ITGB3,VEGFA,CFL2,ITGAV,AKT3,CXCL1,IRS2,MMP1,FGR,TP53,CXCL8,NRAS,CASP3,RALB,HBEGF,RAP1A,BCL2L1,ARRB2,LYN,RPS6KA4
Renal Cell Carcinoma Signaling	Patients ST vs. Patients NT (FC1.25 P0.05) Targets - 2018-12-06 06:05 PM	2,56E00	1,82E-01	MAPK1,PIK3R5,CRK,KRAS,ELOB,RAP1A,PDGFB,VEGFA,PAK3,IRS1,TGFA,AKT3,IRS2,PAK5,PIK3R2,VHL
Chronic Myeloid Leukemia Signaling	Patients ST vs. Patients NT (FC1.25 P0.05) Targets - 2018-12-06 06:05 PM	2,57E00	1,7E-01	TP53,RELA,GAB2,MAPK1,HDAC8,CRKL,CDK6,PIK3R5,CRK,KRAS,RBL1,CCND1,RAP1A,TGFBR2,IRS1,AKT3,IRS2,CDKN1B,PIK3R2
Glucocorticoid Receptor Signaling	Patients vs. Healthy (FC1.25 P0.05) Targets - 2018-12-06 05 - 2018-12-06 05:54 PM	2,58E00	1,86E-01	CD247,PRKACB,TAF11,POLR2D,JAK1,TGFBR1,MAPK1,PRKAB2,PBX1,KRAS,IL6,TAF13,TSC22D3,TGFBR2,KRT13,SUMO1,PRKAA1,SMARCC2,IRS2,CXCL8,RALB,POLR2H,KRT78,RAP1A,TAF9B,BCL2L1,POU2F1,TAF5,DUSP1,KRT19,ESR1,TNF,RELA,POU2F2,PIK3R5,CCL3,MAPK11,BCL2,HSP90B1,GTF2B,POLR2C,CREB1,PRKAA2,AKT3,CHUK,KRT20,STAT1,PPP3CA,MMP1,ADRB2,KRT14,NRAS,IL10,TAF5L,MAP3K1,KRT5,IKBKE,CEBPB,IL13,TAF7L,POLR2G,CDKN1A,PTGS2,SMARCC1
JAK/Stat Signaling	Patients ST vs. Patients NT (FC1.25 P0.05) Targets - 2018-12-06 06:05 PM	2,5E00	1,8E-01	SOCS3,RELA,PIAS2,JAK1,MAPK1,PIK3R5,KRAS,CEBPB,RAP1A,STAT4,IRS1,AKT3,IRS2,PIK3R2,STAT1,SOCS5
IL-8 Signaling	Patients vs. Healthy (FC1.25 P0.05) Targets - 2018-12-06 05 - 2018-12-06 05:54 PM	2,5E00	2,02E-01	RELA,NAPEPLD,PLCB2,MAPK1,PIK3R5,KRAS,LIMK2,CCND1,BCL2,ITGB3,RAB11FIP2,VEGFA,HMOX1,RHOG,RHOB,ITGAV,AKT3,CXCL1,IRS2,CHUK,GNG5,TEK,LASP1,CXCL8,NRAS,PLD3,FLT1,RALB,HBEGF,IKBKE,RAP1A,PLD1,ROCK1,BCL2L1,ARRB2,CCND2,RND3,PTGS2,MAP4K4,IRAK4,IRAK2
Prostate Cancer Signaling	Patients ST vs. Patients NT (FC1.25 P0.05) Targets - 2018-12-06 06:05 PM	2,61E00	1,75E-01	TP53,RELA,CCNE2,MAPK1,PIK3R5,PDPK1,KRAS,CCND1,RAP1A,BCL2,ATF2,HSP90B1,IRS1,CREB1,AKT3,IRS2,CDKN1B,PIK3R2
p38 MAPK Signaling	Patients ST vs. Patients NT (FC1.25 P0.05) Targets - 2018-12-06 06:05 PM	2,62E00	1,68E-01	TP53,IL1A,RPS6KA3,MKNK2,IL1R1,MEF2B,ATF2,CDC25B,TGFBR2,PLA2G2D,MAPT,DUSP10,CREB1,RPS6KA4,MEF2C,STAT1,TNF,FASLG,IRAK4,IRAK2
ERK5 Signaling	Patients ST vs. Patients NT (FC1.25 P0.05) Targets - 2018-12-06 06:05 PM	2,64E00	1,97E-01	IL6ST,LIF,RPS6KA3,KRAS,RAP1A,MEF2B,ATF2,YWHAQ,CREB1,RPS6KA4,MEF2C,GNA13,ELK4,MAP3K2
JAK/Stat Signaling	Patients vs. Healthy (FC1.25 P0.05) Targets - 2018-12-06 05 - 2018-12-06 05:54 PM	2,65E00	2,47E-01	SOCS1,RELA,SOCS3,NRAS,PIAS2,JAK1,MAPK1,RALB,PIK3R5,KRAS,SOCS4,CEBPB,IL6,RAP1A,STAT4,BCL2L1,PIAS4,CDKN1A,AKT3,IRS2,STAT1,SOCS5
tRNA Splicing	Patients ST vs. Patients NT (FC1.25 P0.05) Targets - 2018-12-06 06:05 PM	2,65E00	2,38E-01	ENPP6,NAPEPLD,GDPD1,PDE7A,TSEN34,GDE1,PDE5A,TSEN2,APEX1,PDE1C
Hepatic Fibrosis / Hepatic Stellate Cell Activation	Patients vs. Healthy (FC1.25 P0.05) Targets - 2018-12-06 05 - 2018-12-06 05:54 PM	2,66E00	2,09E-01	RELA,IL1A,TGFBR1,COL4A5,COL4A6,COL9A3,MMP13,COL4A2,IL6,FAS,COL15A1,BCL2,TGFBR2,VEGFA,COL1A2,EDN1,IGF1R,STAT1,TNFRSF1B,COL27A1,MMP1,FASLG,CXCL8,COL9A1,COL4A1,EDNRB,FLT1,IL10,COL4A3BP,IL1R1,PDGFB,TLR4,COL1A1,IGF2,TGFA,COL24A1,TNF,IFNAR1,CCR7
Cell Cycle: G1/S Checkpoint Regulation	Patients vs. Healthy (FC1.25 P0.05) Targets - 2018-12-06 05 - 2018-12-06 05:54 PM	2,69E00	2,69E-01	TP53,CCNE2,HDAC8,CDK6,RBL1,SKP1,CCND1,SKP2,MYC,RB1,E2F6,CCND2,CDKN1A,E2F5,FBXL5,CDKN1B,E2F2,CDC25A
Th1 Pathway	Patients ST vs. Patients MT (FC1.25 P0.05) Targets - 2018-12-06 05:59 PM	2,71E00	1,63E-01	CD247,SOCS3,CD40LG,HLA-DOA,JAK1,PSENEN,CD3E,IL10,HAVCR2,HLA-DQA1,PIK3R5,IL27,HLA-DQB1,NFATC1,STAT4,PIK3CG,HLA-DQA2,DLL4,HLA-DPB1,HLA-DPA1,IFNAR1,PSEN1
FLT3 Signaling in Hematopoietic Progenitor Cells	Patients ST vs. Patients NT (FC1.25 P0.05) Targets - 2018-12-06 06:05 PM	2,71E00	1,83E-01	GAB2,MAPK1,RPS6KA3,PIK3R5,PDPK1,KRAS,RAP1A,EIF4E,ATF2,STAT4,IRS1,CREB1,AKT3,RPS6KA4,IRS2,PIK3R2,STAT1
cAMP-mediated signaling	Patients vs. Healthy (FC1.25 P0.05) Targets - 2018-12-06 05 - 2018-12-06 05:54 PM	2,72E00	2,02E-01	ENPP6,ADRA2B,PRKACB,NAPEPLD,HTR4,MAPK1,AKAP8,GDPD1,PDE7A,PDE12,LHCGR,ADRB3,ADRB1,GDE1,HTR1E,CREB1,PKIA,DRD3,APEX1,MC2R,PPP3CA,ADRB2,AKAP5,RGS7,PRKAR2A,AKAP6,CREB3L4,RAP1A,XCR1,FPR1,ATF2,PDE1C,CALM1 (includes others),DUSP9,PRKAR2B,NPR3,LPAR1,DUSP1,AKAP10,PDE5A,HTR1F,DUSP4,ADCY10,ADORA2A,AGTR2,GNAL
Small Cell Lung Cancer Signaling	Patients ST vs. Patients NT (FC1.25 P0.05) Targets - 2018-12-06 06:05 PM	2,72E00	1,88E-01	TP53,RELA,CCNE2,CDK6,PIK3R5,CCND1,BCL2,SKP2,IRS1,RARB,CKS1B,AKT3,IRS2,CYCS,PIK3R2,CDKN1B
Neuroinflammation Signaling Pathway	Patients ST vs. Patients NT (FC1.25 P0.05) Targets - 2018-12-06 06:05 PM	2,74E00	1,35E-01	RELA,HLA-DOA,JAK1,MAPK1,PSENEN,TICAM2,PIK3R5,HLA-DQA1,HLA-DQB1,BCL2,TGFBR2,PPP3CB,CREB1,AKT3,IRS2,PIK3R2,TLR3,STAT1,BIRC3,FASLG,GABRQ,GRIN2B,CXCL8,VCAM1,NLRP3,IL10,ACVR1,IL1R1,CSF1R,ACVR1B,GABRE,APP,ATF2,PLA2G2D,IRS1,MAPT,CRP,KCNJ6,TNF,IRAK4,IRAK2,PSEN1
ERK5 Signaling	Patients vs. Healthy (FC1.25 P0.05) Targets - 2018-12-06 05 - 2018-12-06 05:54 PM	2,79E00	2,68E-01	IL6ST,LIF,NRAS,RALB,RPS6KA3,KRAS,CREB3L4,NGF,RAP1A,ATF2,MYC,YWHAQ,MEF2D,CREB1,RPS6KA4,MEF2C,MAP3K3,ELK4,MAP3K2
Type II Diabetes Mellitus Signaling	Patients vs. Healthy (FC1.25 P0.05) Targets - 2018-12-06 05 - 2018-12-06 05:54 PM	2,82E00	2,21E-01	CACNA1I,SOCS1,SOCS3,RELA,PRKAB2,MAPK1,CACNG4,PIK3R5,PDPK1,KCNJ11,ACSBG1,SLC2A2,PRKAA2,PRKAA1,AKT3,CACNB2,IRS2,CHUK,TNFRSF1B,MAP3K1,ACSL6,CACNB4,IRS4,IKBKE,SOCS4,CEBPB,ACSBG2,CACNG3,CACNG5,INSR,ADIPOR2,TNF,SOCS5,PDX1
PI3K/AKT Signaling	Patients vs. Healthy (FC1.25 P0.05) Targets - 2018-12-06 05 - 2018-12-06 05:54 PM	2,87E00	2,31E-01	TSC1,RELA,GAB2,JAK1,MAPK1,PPP2R2A,PDPK1,KRAS,OCRL,CCND1,EIF4E,BCL2,YWHAQ,HSP90B1,GYS1,AKT3,CHUK,MCL1,THEM4,TP53,NRAS,RALB,ITGA5,IKBKE,RAP1A,BCL2L1,PPP2R3A,CDKN1A,CDKN1B,PTGS2
Role of Tissue Factor in Cancer	Patients ST vs. Patients NT (FC1.25 P0.05) Targets - 2018-12-06 06:05 PM	2,87E00	1,69E-01	TP53,CXCL8,MAPK1,RPS6KA3,ITGA6,PIK3R5,MMP13,KRAS,RAP1A,EIF4E,VEGFA,ARRB2,CFL2,IRS1,ITGAV,AKT3,RPS6KA4,CXCL1,IRS2,PIK3R2,GNA13,FGR
PTEN Signaling	Patients vs. Healthy (FC1.25 P0.05) Targets - 2018-12-06 05 - 2018-12-06 05:54 PM	2,89E00	2,34E-01	RELA,TGFBR1,MAPK1,TGFBR3,PIK3R5,PDPK1,KRAS,OCRL,CCND1,BCL2,TGFBR2,IGF1R,AKT3,CHUK,FASLG,NRAS,CASP3,FLT1,RALB,ITGA5,IKBKE,TNFRSF11A,RAP1A,BCL2L1,GHR,CBL,CDKN1A,INSR,CDKN1B
IL-6 Signaling	Patients vs. Healthy (FC1.25 P0.05) Targets - 2018-12-06 05 - 2018-12-06 05:54 PM	2,97E00	2,31E-01	IL6ST,SOCS1,SOCS3,RELA,IL1A,MAPK1,HSPB2,PIK3R5,KRAS,IL6,MAPK11,VEGFA,IL36G,CYP19A1,AKT3,IRS2,CHUK,TNFRSF1B,MCL1,CXCL8,NRAS,RALB,IKBKE,CEBPB,IL1R1,RAP1A,COL1A1,CRP,HSPB7,TNF,MAP4K4
mTOR Signaling	Patients ST vs. Patients NT (FC1.25 P0.05) Targets - 2018-12-06 06:05 PM	2,9E00	1,5E-01	TSC1,NAPEPLD,MAPK1,PIK3R5,RPS6KA3,PDPK1,EIF4A2,KRAS,RICTOR,EIF4E,VEGFA,RHOU,PRKAA1,AKT3,IRS2,PIK3R2,EIF4B,EIF3J,RPS21,RAP1A,RPS29,PLD1,EIF3M,EIF3F,RPS4Y1,RND3,PPP2R3A,IRS1,EIF3I,RPS15A,RPS6KA4
Th1 Pathway	Patients ST vs. Patients NT (FC1.25 P0.05) Targets - 2018-12-06 06:05 PM	3,01E00	1,7E-01	CD247,SOCS3,HLA-DOA,JAK1,PSENEN,IL10,HAVCR2,HLA-DQA1,PIK3R5,IL27,HLA-DQB1,STAT4,IRS1,IRS2,PIK3R2,STAT1,GATA3,HLA-DQA2,DLL4,HLA-DPB1,HLA-DPA1,IFNAR1,PSEN1
Bladder Cancer Signaling	Patients vs. Healthy (FC1.25 P0.05) Targets - 2018-12-06 05 - 2018-12-06 05:54 PM	3,05E00	2,55E-01	TP53,FGF16,CXCL8,DAPK1,MMP7,NRAS,MAPK1,RALB,MMP13,KRAS,CCND1,RAP1A,MMP24,FGF17,MYC,VEGFA,RB1,MMP23B,FGF10,THBS1,MMP26,CDKN1A,MMP11,MMP1
Role of JAK2 in Hormone-like Cytokine Signaling	Patients vs. Healthy (FC1.25 P0.05) Targets - 2018-12-06 05 - 2018-12-06 05:54 PM	3,06E00	3,53E-01	SOCS1,SOCS3,JAK1,GHR,SH2B3,IRS4,SOCS4,IRS2,PRLR,STAT1,SOCS5,SIRPA
Role of JAK family kinases in IL-6-type Cytokine Signaling	Patients vs. Healthy (FC1.25 P0.05) Targets - 2018-12-06 05 - 2018-12-06 05:54 PM	3,12E00	0.4	IL6ST,SOCS1,SOCS3,JAK1,MAPK1,OSM,OSMR,IL6,STAT1,MAPK11
Death Receptor Signaling	Patients vs. Healthy (FC1.25 P0.05) Targets - 2018-12-06 05 - 2018-12-06 05:54 PM	3,12E00	2,58E-01	GAS2,RELA,PARP16,CASP3,HSPB2,TNFSF10,PARP8,IKBKE,FAS,DFFA,BCL2,DIABLO,ROCK1,TIPARP,DFFB,HSPB7,CYCS,CHUK,TNFRSF1B,TNF,MAP4K4,BIRC3,ACTA1,FASLG
Pancreatic Adenocarcinoma Signaling	Patients vs. Healthy (FC1.25 P0.05) Targets - 2018-12-06 05 - 2018-12-06 05:54 PM	3,13E00	2,42E-01	RELA,NAPEPLD,TGFBR1,JAK1,MAPK1,PIK3R5,KRAS,CCND1,BCL2,VEGFA,TGFBR2,RB1,E2F6,HMOX1,E2F5,AKT3,IRS2,STAT1,E2F2,TP53,PLD3,HBEGF,PLD1,BCL2L1,CDKN1A,TGFA,BRCA2,CDKN1B,PTGS2
IL-17A Signaling in Gastric Cells	Patients ST vs. Patients MT (FC1.25 P0.05) Targets - 2018-12-06 05:59 PM	3,15E00	3,2E-01	RELA,CXCL8,CXCL11,MAPK1,CXCL1,CCL5,MAPK11,IL17A
IL-17 Signaling	Patients ST vs. Patients NT (FC1.25 P0.05) Targets - 2018-12-06 06:05 PM	3,25E00	1,98E-01	CXCL8,RELA,CXCL11,JAK1,MAPK1,PIK3R5,KRAS,CEBPB,RAP1A,IL17A,ATF2,IL19,IRS1,CRP,AKT3,CXCL1,IRS2,PIK3R2
Chronic Myeloid Leukemia Signaling	Patients vs. Healthy (FC1.25 P0.05) Targets - 2018-12-06 05 - 2018-12-06 05:54 PM	3,3E00	2,5E-01	RELA,GAB2,TGFBR1,MAPK1,PIK3R5,CRK,KRAS,RBL1,CCND1,MYC,TGFBR2,RB1,E2F6,E2F5,AKT3,IRS2,CHUK,E2F2,TP53,NRAS,HDAC8,RALB,CDK6,IKBKE,RAP1A,BCL2L1,CDKN1A,CDKN1B
T Helper Cell Differentiation	Patients vs. Healthy (FC1.25 P0.05) Targets - 2018-12-06 05 - 2018-12-06 05:54 PM	3,48E00	2,88E-01	IL6ST,HLA-DOA,TGFBR1,IL10,HLA-DQA1,IL12RB2,HLA-DQB1,IL6,RORC,IL13,IL17A,STAT4,TGFBR2,CD28,CD80,ICOS,CD86,STAT1,TNFRSF1B,GATA3,TNF
Molecular Mechanisms of Cancer	Patients vs. Healthy (FC1.25 P0.05) Targets - 2018-12-06 05 - 2018-12-06 05:54 PM	3,9E00	1,98E-01	PRKACB,GAB2,PLCB2,TGFBR1,JAK1,MAPK1,FZD3,TAB2,KRAS,RBL1,CCND1,MYC,TGFBR2,RB1,E2F6,RHOG,CDK8,RHOB,GNAT1,IRS2,HIPK2,BIRC3,FASLG,E2F2,CDC25A,TP53,CCNE2,CASP3,WNT9A,ARHGEF15,RALB,CDK6,ITGA5,CDK14,RAP1A,BCL2L1,CBL,CCND2,RND3,APH1A,PAK5,CDK19,ADCY10,ARHGEF10,GNAL,WNT1,RELA,FZD10,PSENEN,CDK3,ARHGEF7,PIK3R5,CRK,MAPK11,FAS,BCL2,DIABLO,CDC25B,WNT7A,FANCD2,E2F5,AKT3,ARHGEF3,CHEK2,PMAIP1,NRAS,WNT9B,PRKAR2A,B…
Tumoricidal Function of Hepatic Natural Killer Cells	Patients vs. Healthy (FC1.25 P0.05) Targets - 2018-12-06 05 - 2018-12-06 05:54 PM	4,02E00	4,58E-01	SERPINB9,CASP3,GZMB,SRGN,DFFB,CYCS,LYVE1,FAS,DFFA,FASLG,AIFM1
Induction of Apoptosis by HIV1	Patients vs. Healthy (FC1.25 P0.05) Targets - 2018-12-06 05 - 2018-12-06 05:54 PM	4,2E00	3,28E-01	TP53,RELA,SLC25A13,SLC25A4,CASP3,IKBKE,FAS,DFFA,BAK1,BCL2,DIABLO,BCL2L1,DFFB,ELP1,CYCS,CHUK,TNFRSF1B,BIRC3,TNF,FASLG
STAT3 Pathway	Patients vs. Healthy (FC1.25 P0.05) Targets - 2018-12-06 05 - 2018-12-06 05:54 PM	4,38E00	2,82E-01	SOCS1,SOCS3,IL1A,TGFBR1,MAPK1,TGFBR3,KRAS,IL22RA1,MAPK11,BCL2,TGFBR2,VEGFA,MYC,IGF1R,CDC25A,NRAS,FLT1,RALB,SOCS4,TNFRSF11A,RAP1A,PDGFB,GHR,CDKN1A,IFNLR1,TGFA,INSR,SOCS5,IFNAR1
Apoptosis Signaling	Patients vs. Healthy (FC1.25 P0.05) Targets - 2018-12-06 05 - 2018-12-06 05:54 PM	4,55E00	2,92E-01	GAS2,RELA,MAPK1,KRAS,FAS,DFFA,BCL2,DIABLO,CHUK,TNFRSF1B,BIRC3,FASLG,MCL1,AIFM1,TP53,NRAS,CASP3,RALB,IKBKE,RAP1A,BAK1,ROCK1,BCL2L1,DFFB,CYCS,TNF,MAP4K4,CAPN3
Neuroinflammation Signaling Pathway	Patients vs. Healthy (FC1.25 P0.05) Targets - 2018-12-06 05 - 2018-12-06 05:54 PM	4,86E00	2,19E-01	HLA-DOA,JAK1,TGFBR1,MAPK1,TICAM2,TGFBR3,HLA-DQB1,IL6,TGFBR2,IRS2,BIRC3,FASLG,GABRQ,CXCL8,CD200,CASP3,CD200R1,CREB3L4,ACVR1B,ATF2,PLA2G2D,APH1A,MAPT,SLC6A1,CD86,KCNJ6,BACE2,TNF,WNT1,RELA,PSENEN,HLA-DQA1,PIK3R5,ACVR2B,NGF,CCL3,MAPK11,FAS,BCL2,HMOX1,PLA2G2F,GABRA6,CREB1,AKT3,TLR3,CHUK,STAT1,ACVR1C,PPP3CA,GRIN2B,NLRP3,IL10,MAPK6,ACVR1,PLA2G3,KCNJ3,IKBKE,IL1R1,CSF1R,GABRE,APP,TLR4,CD80,CRP,PTGS2,IRAK4…
p38 MAPK Signaling	Patients vs. Healthy (FC1.25 P0.05) Targets - 2018-12-06 05 - 2018-12-06 05:54 PM	5,17E00	2,86E-01	IL1A,TGFBR1,HSPB2,TAB2,RPS6KA3,MAPK11,FAS,CDC25B,TGFBR2,MYC,IL36G,PLA2G2F,DUSP10,CREB1,EEF2K,STAT1,TNFRSF1B,FASLG,TP53,PLA2G3,CREB3L4,IL1R1,MKNK2,ATF2,PLA2G2D,DUSP1,MAPT,MEF2D,MEF2C,HSPB7,RPS6KA4,TNF,IRAK4,IRAK2
Estrogen-mediated S-phase Entry	Patients vs. Healthy (FC1.25 P0.05) Targets - 2018-12-06 05 - 2018-12-06 05:54 PM	5,18E00	0.5	CCNE2,RBL1,CCND1,SKP2,MYC,E2F6,RB1,CDKN1A,E2F5,CDKN1B,ESR1,E2F2,CDC25A
