# Supplementary material for: The Interface Between Inflammatory Mediators and MicroRNAs in Plasmodium vivax Severe Thrombocytopenia
Source: Front Cell Infect Microbiol. 2021 Mar 15;11:631333. doi: 10.3389/fcimb.2021.631333 (PMC8005714; doi:10.3389/fcimb.2021.631333)
Supplement: Supplementary file 6 [file Table_5.xls]

## Sheet: Sheet0
Table S5. Thirteen out of the 17 plasma detected miRNA were experimentally validated or predicted with high confidence
ID	Symbol	Source	Confidence	Symbol	Pathway
hsa-let-7b-5p	let-7a-5p (and other miRNAs w/seed GAGGUAG)	TarBase	Experimentally Observed	AARSD1	Heparan Sulfate Biosynthesis,Heparan Sulfate Biosynthesis (Late Stages),Triacylglycerol Degradation
hsa-let-7b-5p	let-7a-5p (and other miRNAs w/seed GAGGUAG)	miRecords	Experimentally Observed	ACP1	3-phosphoinositide Biosynthesis,3-phosphoinositide Degradation,D-myo-inositol (1,4,5,6)-Tetrakisphosphate Biosynthesis,D-myo-inositol (3,4,5,6)-tetrakisphosphate Biosynthesis,D-myo-inositol-5-phosphate Metabolism,Ephrin B Signaling,Ephrin Receptor Signaling,NAD Phosphorylation and Dephosphorylation,NAD Salvage Pathway II,PDGF Signaling,Protein Kinase A Signaling,Superpathway of Inositol Phosphate…
hsa-let-7b-5p	let-7a-5p (and other miRNAs w/seed GAGGUAG)	TarBase	Experimentally Observed	ADGRG1
hsa-let-7b-5p	let-7a-5p (and other miRNAs w/seed GAGGUAG)	TargetScan Human,miRecords	Experimentally Observed,High (predicted)	AGO4	EIF2 Signaling,Regulation of eIF4 and p70S6K Signaling
hsa-let-7b-5p	let-7a-5p (and other miRNAs w/seed GAGGUAG)	TarBase	Experimentally Observed	AKAP8	cAMP-mediated signaling,Cardiac β-adrenergic Signaling,Protein Kinase A Signaling
hsa-let-7b-5p	let-7a-5p (and other miRNAs w/seed GAGGUAG)	TarBase	Experimentally Observed	ANAPC1	Mitotic Roles of Polo-Like Kinase,Protein Kinase A Signaling,Protein Ubiquitination Pathway
hsa-let-7b-5p	let-7a-5p (and other miRNAs w/seed GAGGUAG)	TarBase	Experimentally Observed	ATAD3B
hsa-let-7b-5p	let-7a-5p (and other miRNAs w/seed GAGGUAG)	TarBase	Experimentally Observed	ATP6V0A1	Iron homeostasis signaling pathway,Phagosome Maturation
hsa-let-7b-5p	let-7a-5p (and other miRNAs w/seed GAGGUAG)	TarBase,TargetScan Human	Experimentally Observed,High (predicted)	ATP6V1F	Iron homeostasis signaling pathway,Phagosome Maturation
hsa-let-7b-5p	let-7a-5p (and other miRNAs w/seed GAGGUAG)	TarBase,TargetScan Human	Experimentally Observed,Moderate (predicted)	AURKB
hsa-let-7b-5p	let-7a-5p (and other miRNAs w/seed GAGGUAG)	Ingenuity Expert Findings,TargetScan Human	Experimentally Observed,Moderate (predicted)	BCL2L1	Amyotrophic Lateral Sclerosis Signaling,Apoptosis Signaling,B Cell Receptor Signaling,CD27 Signaling in Lymphocytes,Chronic Myeloid Leukemia Signaling,Colorectal Cancer Metastasis Signaling,Docosahexaenoic Acid (DHA) Signaling,Glucocorticoid Receptor Signaling,GM-CSF Signaling,Huntington's Disease Signaling,IL-15 Signaling,IL-8 Signaling,Induction of Apoptosis by HIV1,JAK/Stat Signaling,Lymphotox…
hsa-let-7b-5p	let-7a-5p (and other miRNAs w/seed GAGGUAG)	TargetScan Human,miRecords	Experimentally Observed,Moderate (predicted)	BCL7A
hsa-let-7b-5p	let-7a-5p (and other miRNAs w/seed GAGGUAG)	miRecords	Experimentally Observed	BMP2K
hsa-let-7b-5p	let-7a-5p (and other miRNAs w/seed GAGGUAG)	Ingenuity Expert Findings	Experimentally Observed	BSG
hsa-let-7b-5p	let-7a-5p (and other miRNAs w/seed GAGGUAG)	TarBase	Experimentally Observed	CALCOCO2
hsa-let-7b-5p	let-7a-5p (and other miRNAs w/seed GAGGUAG)	TarBase	Experimentally Observed	CAPG
hsa-let-7b-5p	let-7a-5p (and other miRNAs w/seed GAGGUAG)	TarBase	Experimentally Observed	CARHSP1
hsa-let-7b-5p	let-7a-5p (and other miRNAs w/seed GAGGUAG)	TargetScan Human,miRecords	Experimentally Observed,High (predicted)	CASP3	Adrenomedullin signaling pathway,Amyotrophic Lateral Sclerosis Signaling,Apoptosis Signaling,CD27 Signaling in Lymphocytes,Colorectal Cancer Metastasis Signaling,Cytotoxic T Lymphocyte-mediated Apoptosis of Target Cells,Death Receptor Signaling,Docosahexaenoic Acid (DHA) Signaling,Endocannabinoid Cancer Inhibition Pathway,Endoplasmic Reticulum Stress Pathway,Endothelin-1 Signaling,eNOS Signaling,…
hsa-let-7b-5p	let-7a-5p (and other miRNAs w/seed GAGGUAG)	Ingenuity Expert Findings,TarBase,TargetScan Human,miRecords	Experimentally Observed,Moderate (predicted)	CCND1	Acute Myeloid Leukemia Signaling,AMPK Signaling,Androgen Signaling,Aryl Hydrocarbon Receptor Signaling,Bladder Cancer Signaling,Cell Cycle Regulation by BTG Family Proteins,Cell Cycle: G1/S Checkpoint Regulation,Chronic Myeloid Leukemia Signaling,Colorectal Cancer Metastasis Signaling,Cyclins and Cell Cycle Regulation,EIF2 Signaling,Endocannabinoid Cancer Inhibition Pathway,Endocannabinoid Develo…
hsa-let-7b-5p	let-7a-5p (and other miRNAs w/seed GAGGUAG)	TargetScan Human,miRecords	Experimentally Observed,High (predicted)	CDC25A	3-phosphoinositide Biosynthesis,3-phosphoinositide Degradation,ATM Signaling,Cell Cycle: G1/S Checkpoint Regulation,Cyclins and Cell Cycle Regulation,D-myo-inositol (1,4,5,6)-Tetrakisphosphate Biosynthesis,D-myo-inositol (3,4,5,6)-tetrakisphosphate Biosynthesis,D-myo-inositol-5-phosphate Metabolism,Estrogen-mediated S-phase Entry,IL-7 Signaling Pathway,Mitotic Roles of Polo-Like Kinase,Molecular …
hsa-let-7b-5p	let-7a-5p (and other miRNAs w/seed GAGGUAG)	TarBase	Experimentally Observed	CDIPT	3-phosphoinositide Biosynthesis,D-myo-inositol (1,4,5)-Trisphosphate Biosynthesis,Superpathway of Inositol Phosphate Compounds
hsa-let-7b-5p	let-7a-5p (and other miRNAs w/seed GAGGUAG)	miRecords	Experimentally Observed	CDK6	Aryl Hydrocarbon Receptor Signaling,Cell Cycle Control of Chromosomal Replication,Cell Cycle: G1/S Checkpoint Regulation,Chronic Myeloid Leukemia Signaling,Cyclins and Cell Cycle Regulation,Glioblastoma Multiforme Signaling,Glioma Signaling,HER-2 Signaling in Breast Cancer,Hereditary Breast Cancer Signaling,Molecular Mechanisms of Cancer,Non-Small Cell Lung Cancer Signaling,Pyridoxal 5'-phosphate…
hsa-let-7b-5p	let-7a-5p (and other miRNAs w/seed GAGGUAG)	TarBase,TargetScan Human	Experimentally Observed,Moderate (predicted)	CDKAL1
hsa-let-7b-5p	let-7a-5p (and other miRNAs w/seed GAGGUAG)	TarBase,TargetScan Human	Experimentally Observed,Moderate (predicted)	CEMIP2	Chondroitin Sulfate Degradation (Metazoa),Dermatan Sulfate Degradation (Metazoa)
hsa-let-7b-5p	let-7a-5p (and other miRNAs w/seed GAGGUAG)	TarBase	Experimentally Observed	CHMP2A	Mechanisms of Viral Exit from Host Cells
hsa-let-7b-5p	let-7a-5p (and other miRNAs w/seed GAGGUAG)	TarBase	Experimentally Observed	CIAO2A	Iron homeostasis signaling pathway
hsa-let-7b-5p	let-7a-5p (and other miRNAs w/seed GAGGUAG)	TarBase,TargetScan Human	Experimentally Observed,High (predicted)	COIL
hsa-let-7b-5p	let-7a-5p (and other miRNAs w/seed GAGGUAG)	Ingenuity Expert Findings,TargetScan Human	Experimentally Observed,High (predicted)	COL1A2	Apelin Liver Signaling Pathway,Atherosclerosis Signaling,Dendritic Cell Maturation,GP6 Signaling Pathway,Hepatic Fibrosis / Hepatic Stellate Cell Activation,Intrinsic Prothrombin Activation Pathway
hsa-let-7b-5p	let-7a-5p (and other miRNAs w/seed GAGGUAG)	TarBase	Experimentally Observed	COMMD9
hsa-let-7b-5p	let-7a-5p (and other miRNAs w/seed GAGGUAG)	TarBase	Experimentally Observed	CSDE1
hsa-let-7b-5p	let-7a-5p (and other miRNAs w/seed GAGGUAG)	TarBase	Experimentally Observed	CSNK1D	Amyloid Processing,Circadian Rhythm Signaling,Dopamine-DARPP32 Feedback in cAMP Signaling,Gap Junction Signaling,HIPPO signaling,Hypoxia Signaling in the Cardiovascular System,p53 Signaling,Pyridoxal 5'-phosphate Salvage Pathway,Role of NFAT in Regulation of the Immune Response,Role of Wnt/GSK-3β Signaling in the Pathogenesis of Influenza,Salvage Pathways of Pyrimidine Ribonucleotides,Wnt/β-caten…
hsa-let-7b-5p	let-7a-5p (and other miRNAs w/seed GAGGUAG)	miRecords	Experimentally Observed	DAD1
hsa-let-7b-5p	let-7a-5p (and other miRNAs w/seed GAGGUAG)	TarBase,TargetScan Human	Experimentally Observed,Moderate (predicted)	DHX57
hsa-let-7b-5p	let-7a-5p (and other miRNAs w/seed GAGGUAG)	miRecords	Experimentally Observed	DICER1
hsa-let-7b-5p	let-7a-5p (and other miRNAs w/seed GAGGUAG)	TarBase	Experimentally Observed	DOCK5
hsa-let-7b-5p	let-7a-5p (and other miRNAs w/seed GAGGUAG)	miRecords	Experimentally Observed	DRD3	cAMP-mediated signaling,Dopamine Receptor Signaling,Dopamine-DARPP32 Feedback in cAMP Signaling,G-Protein Coupled Receptor Signaling,Gαi Signaling
hsa-let-7b-5p	let-7a-5p (and other miRNAs w/seed GAGGUAG)	TarBase	Experimentally Observed	DSP	ILK Signaling
hsa-let-7b-5p	let-7a-5p (and other miRNAs w/seed GAGGUAG)	TarBase	Experimentally Observed	DUSP12	3-phosphoinositide Biosynthesis,3-phosphoinositide Degradation,D-myo-inositol (1,4,5,6)-Tetrakisphosphate Biosynthesis,D-myo-inositol (3,4,5,6)-tetrakisphosphate Biosynthesis,D-myo-inositol-5-phosphate Metabolism,Protein Kinase A Signaling,Superpathway of Inositol Phosphate Compounds
hsa-let-7b-5p	let-7a-5p (and other miRNAs w/seed GAGGUAG)	TarBase	Experimentally Observed	DUSP23	3-phosphoinositide Biosynthesis,3-phosphoinositide Degradation,D-myo-inositol (1,4,5,6)-Tetrakisphosphate Biosynthesis,D-myo-inositol (3,4,5,6)-tetrakisphosphate Biosynthesis,D-myo-inositol-5-phosphate Metabolism,Superpathway of Inositol Phosphate Compounds
hsa-let-7b-5p	let-7a-5p (and other miRNAs w/seed GAGGUAG)	miRecords	Experimentally Observed	EIF3J	EIF2 Signaling,mTOR Signaling,Regulation of eIF4 and p70S6K Signaling
hsa-let-7b-5p	let-7a-5p (and other miRNAs w/seed GAGGUAG)	TargetScan Human,miRecords	Experimentally Observed,Moderate (predicted)	EIF4G2	EIF2 Signaling,mTOR Signaling,Regulation of eIF4 and p70S6K Signaling
hsa-let-7b-5p	let-7a-5p (and other miRNAs w/seed GAGGUAG)	TarBase	Experimentally Observed	F2	Actin Cytoskeleton Signaling,Acute Phase Response Signaling,Clathrin-mediated Endocytosis Signaling,Coagulation System,Extrinsic Prothrombin Activation Pathway,Gα12/13 Signaling,Intrinsic Prothrombin Activation Pathway,p70S6K Signaling,Role of Tissue Factor in Cancer,Thrombin Signaling
hsa-let-7b-5p	let-7a-5p (and other miRNAs w/seed GAGGUAG)	TarBase	Experimentally Observed	FADS2	Oleate Biosynthesis II (Animals),γ-linolenate Biosynthesis II (Animals)
hsa-let-7b-5p	let-7a-5p (and other miRNAs w/seed GAGGUAG)	miRecords	Experimentally Observed	FANCD2	ATM Signaling,Hereditary Breast Cancer Signaling,Molecular Mechanisms of Cancer,Role of BRCA1 in DNA Damage Response
hsa-let-7b-5p	let-7a-5p (and other miRNAs w/seed GAGGUAG)	TarBase,TargetScan Human	Experimentally Observed,Moderate (predicted)	FNDC3A
hsa-let-7b-5p	let-7a-5p (and other miRNAs w/seed GAGGUAG)	TarBase	Experimentally Observed	GAK	Clathrin-mediated Endocytosis Signaling
hsa-let-7b-5p	let-7a-5p (and other miRNAs w/seed GAGGUAG)	TarBase,TargetScan Human	Experimentally Observed,High (predicted)	GEMIN7
hsa-let-7b-5p	let-7a-5p (and other miRNAs w/seed GAGGUAG)	TarBase,TargetScan Human	Experimentally Observed,Moderate (predicted)	GRPEL2
hsa-let-7b-5p	let-7a-5p (and other miRNAs w/seed GAGGUAG)	TarBase	Experimentally Observed	GTPBP3
hsa-let-7b-5p	let-7a-5p (and other miRNAs w/seed GAGGUAG)	TarBase	Experimentally Observed	GYS1	AMPK Signaling,Glycogen Biosynthesis II (from UDP-D-Glucose),Gαq Signaling,Insulin Receptor Signaling,PI3K/AKT Signaling,Protein Kinase A Signaling,α-Adrenergic Signaling
hsa-let-7b-5p	let-7a-5p (and other miRNAs w/seed GAGGUAG)	TarBase,TargetScan Human	Experimentally Observed,High (predicted)	HMGA1	IL-4 Signaling,iNOS Signaling
hsa-let-7b-5p	let-7a-5p (and other miRNAs w/seed GAGGUAG)	Ingenuity Expert Findings	Experimentally Observed	Hmga2
hsa-let-7b-5p	let-7a-5p (and other miRNAs w/seed GAGGUAG)	Ingenuity Expert Findings,TarBase,TargetScan Human,miRecords	Experimentally Observed,High (predicted)	HMGA2	Regulation of the Epithelial-Mesenchymal Transition Pathway
hsa-let-7b-5p	let-7a-5p (and other miRNAs w/seed GAGGUAG)	miRecords	Experimentally Observed	HMOX1	Acute Phase Response Signaling,Antioxidant Action of Vitamin C,Choline Biosynthesis III,Endothelin-1 Signaling,Fcγ Receptor-mediated Phagocytosis in Macrophages and Monocytes,Gαq Signaling,Heme Degradation,IL-10 Signaling,IL-8 Signaling,Iron homeostasis signaling pathway,mTOR Signaling,Neuroinflammation Signaling Pathway,NRF2-mediated Oxidative Stress Response,Pancreatic Adenocarcinoma Signaling,…
hsa-let-7b-5p	let-7a-5p (and other miRNAs w/seed GAGGUAG)	miRecords	Experimentally Observed	HYOU1
hsa-let-7b-5p	let-7a-5p (and other miRNAs w/seed GAGGUAG)	TarBase	Experimentally Observed	IFIT5
hsa-let-7b-5p	let-7a-5p (and other miRNAs w/seed GAGGUAG)	TarBase	Experimentally Observed	IFRD1
hsa-let-7b-5p	let-7a-5p (and other miRNAs w/seed GAGGUAG)	Ingenuity Expert Findings,TarBase,TargetScan Human,miRecords	Experimentally Observed,High (predicted)	IGF2BP1	Role of Oct4 in Mammalian Embryonic Stem Cell Pluripotency
hsa-let-7b-5p	let-7a-5p (and other miRNAs w/seed GAGGUAG)	Ingenuity Expert Findings,TargetScan Human	Experimentally Observed,High (predicted)	IGF2BP2
hsa-let-7b-5p	let-7a-5p (and other miRNAs w/seed GAGGUAG)	Ingenuity Expert Findings,TargetScan Human	Experimentally Observed,High (predicted)	IGF2BP3
hsa-let-7b-5p	let-7a-5p (and other miRNAs w/seed GAGGUAG)	TarBase	Experimentally Observed	IPO4
hsa-let-7b-5p	let-7a-5p (and other miRNAs w/seed GAGGUAG)	TargetScan Human,miRecords	Experimentally Observed,High (predicted)	ITGB3	Agrin Interactions at Neuromuscular Junction,Caveolar-mediated Endocytosis Signaling,Clathrin-mediated Endocytosis Signaling,Glioma Invasiveness Signaling,GP6 Signaling Pathway,Granulocyte Adhesion and Diapedesis,HER-2 Signaling in Breast Cancer,IL-8 Signaling,ILK Signaling,Integrin Signaling,Leukocyte Extravasation Signaling,Macropinocytosis Signaling,NF-κB Activation by Viruses,P2Y Purigenic Re…
hsa-let-7b-5p	let-7a-5p (and other miRNAs w/seed GAGGUAG)	miRecords	Experimentally Observed	KCNJ16	Dopamine-DARPP32 Feedback in cAMP Signaling
hsa-let-7b-5p	let-7a-5p (and other miRNAs w/seed GAGGUAG)	TargetScan Human,miRecords	Experimentally Observed,Moderate (predicted)	KLK10	Intrinsic Prothrombin Activation Pathway,MSP-RON Signaling Pathway,Neuroprotective Role of THOP1 in Alzheimer's Disease,SPINK1 Pancreatic Cancer Pathway
hsa-let-7b-5p	let-7a-5p (and other miRNAs w/seed GAGGUAG)	TarBase,miRecords	Experimentally Observed	KRAS	14-3-3-mediated Signaling,Actin Cytoskeleton Signaling,Actin Nucleation by ARP-WASP Complex,Acute Myeloid Leukemia Signaling,Acute Phase Response Signaling,Adrenomedullin signaling pathway,Agrin Interactions at Neuromuscular Junction,Aldosterone Signaling in Epithelial Cells,Angiopoietin Signaling,Antiproliferative Role of Somatostatin Receptor 2,Apelin Endothelial Signaling Pathway,Apoptosis Sig…
hsa-let-7b-5p	let-7a-5p (and other miRNAs w/seed GAGGUAG)	miRecords	Experimentally Observed	KRT19	Glucocorticoid Receptor Signaling
hsa-let-7b-5p	let-7a-5p (and other miRNAs w/seed GAGGUAG)	TarBase,TargetScan Human,miRecords	Experimentally Observed,High (predicted)	LIN28A
hsa-let-7b-5p	let-7a-5p (and other miRNAs w/seed GAGGUAG)	TarBase,TargetScan Human	Experimentally Observed,High (predicted)	MARS2	tRNA Charging
hsa-let-7b-5p	let-7a-5p (and other miRNAs w/seed GAGGUAG)	TargetScan Human,miRecords	Experimentally Observed,Moderate (predicted)	MED28
hsa-let-7b-5p	let-7a-5p (and other miRNAs w/seed GAGGUAG)	TarBase	Experimentally Observed	MLLT1
hsa-let-7b-5p	let-7a-5p (and other miRNAs w/seed GAGGUAG)	TarBase,TargetScan Human	Experimentally Observed,Moderate (predicted)	MRM1
hsa-let-7b-5p	let-7a-5p (and other miRNAs w/seed GAGGUAG)	TarBase	Experimentally Observed	MRPS24
hsa-let-7b-5p	let-7a-5p (and other miRNAs w/seed GAGGUAG)	TarBase	Experimentally Observed	MRPS33
hsa-let-7b-5p	let-7a-5p (and other miRNAs w/seed GAGGUAG)	TarBase,TargetScan Human,miRecords	Experimentally Observed,Moderate (predicted)	MTPN
hsa-let-7b-5p	let-7a-5p (and other miRNAs w/seed GAGGUAG)	TarBase	Experimentally Observed	MTRR
hsa-let-7b-5p	let-7a-5p (and other miRNAs w/seed GAGGUAG)	Ingenuity Expert Findings,TarBase,miRecords	Experimentally Observed	MYC	Acute Myeloid Leukemia Signaling,Aryl Hydrocarbon Receptor Signaling,Bladder Cancer Signaling,Cell Cycle: G1/S Checkpoint Regulation,Chronic Myeloid Leukemia Signaling,Colorectal Cancer Metastasis Signaling,EIF2 Signaling,Endocannabinoid Cancer Inhibition Pathway,Endometrial Cancer Signaling,Endothelin-1 Signaling,ErbB2-ErbB3 Signaling,ERK/MAPK Signaling,ERK5 Signaling,Estrogen-mediated S-phase E…
hsa-let-7b-5p	let-7a-5p (and other miRNAs w/seed GAGGUAG)	TarBase	Experimentally Observed	NEDD4	Aldosterone Signaling in Epithelial Cells,IGF-1 Signaling,Mechanisms of Viral Exit from Host Cells,Protein Ubiquitination Pathway,RhoA Signaling,Signaling by Rho Family GTPases,Sirtuin Signaling Pathway
hsa-let-7b-5p	let-7a-5p (and other miRNAs w/seed GAGGUAG)	TarBase,miRecords	Experimentally Observed	NF2	Glioblastoma Multiforme Signaling,HIPPO signaling
hsa-let-7b-5p	let-7a-5p (and other miRNAs w/seed GAGGUAG)	TargetScan Human,miRecords	Experimentally Observed,High (predicted)	NRAS	14-3-3-mediated Signaling,Actin Cytoskeleton Signaling,Actin Nucleation by ARP-WASP Complex,Acute Myeloid Leukemia Signaling,Acute Phase Response Signaling,Adrenomedullin signaling pathway,Agrin Interactions at Neuromuscular Junction,Angiopoietin Signaling,Antiproliferative Role of Somatostatin Receptor 2,Apelin Endothelial Signaling Pathway,Apoptosis Signaling,Axonal Guidance Signaling,B Cell Re…
hsa-let-7b-5p	let-7a-5p (and other miRNAs w/seed GAGGUAG)	TarBase	Experimentally Observed	NXN	Antioxidant Action of Vitamin C,Thioredoxin Pathway,Vitamin-C Transport
hsa-let-7b-5p	let-7a-5p (and other miRNAs w/seed GAGGUAG)	TarBase	Experimentally Observed	OTULINL
hsa-let-7b-5p	let-7a-5p (and other miRNAs w/seed GAGGUAG)	TarBase,TargetScan Human	Experimentally Observed,High (predicted)	PGRMC1
hsa-let-7b-5p	let-7a-5p (and other miRNAs w/seed GAGGUAG)	TarBase	Experimentally Observed	POLD2	NER Pathway
hsa-let-7b-5p	let-7a-5p (and other miRNAs w/seed GAGGUAG)	TarBase	Experimentally Observed	POLR2C	Androgen Signaling,Assembly of RNA Polymerase II Complex,CREB Signaling in Neurons,Estrogen Receptor Signaling,Glucocorticoid Receptor Signaling,Hereditary Breast Cancer Signaling,Huntington's Disease Signaling,NER Pathway,Nucleotide Excision Repair Pathway
hsa-let-7b-5p	let-7a-5p (and other miRNAs w/seed GAGGUAG)	TarBase	Experimentally Observed	POM121/POM121C
hsa-let-7b-5p	let-7a-5p (and other miRNAs w/seed GAGGUAG)	TarBase	Experimentally Observed	PPP1R7	3-phosphoinositide Biosynthesis,3-phosphoinositide Degradation,Breast Cancer Regulation by Stathmin1,Cardiac β-adrenergic Signaling,CDK5 Signaling,D-myo-inositol (1,4,5,6)-Tetrakisphosphate Biosynthesis,D-myo-inositol (3,4,5,6)-tetrakisphosphate Biosynthesis,D-myo-inositol-5-phosphate Metabolism,Dopamine Receptor Signaling,Dopamine-DARPP32 Feedback in cAMP Signaling,ERK/MAPK Signaling,HIPPO signa…
hsa-let-7b-5p	let-7a-5p (and other miRNAs w/seed GAGGUAG)	Ingenuity Expert Findings,TargetScan Human,miRecords	Experimentally Observed,Moderate (predicted)	PRDM1
hsa-let-7b-5p	let-7a-5p (and other miRNAs w/seed GAGGUAG)	TarBase	Experimentally Observed	PRIM1	Cell Cycle Control of Chromosomal Replication,NER Pathway
hsa-let-7b-5p	let-7a-5p (and other miRNAs w/seed GAGGUAG)	TarBase	Experimentally Observed	PRRC2A
hsa-let-7b-5p	let-7a-5p (and other miRNAs w/seed GAGGUAG)	TarBase	Experimentally Observed	PTGS2	Cancer Drug Resistance By Drug Efflux,CD40 Signaling,Cholecystokinin/Gastrin-mediated Signaling,Colorectal Cancer Metastasis Signaling,Corticotropin Releasing Hormone Signaling,Eicosanoid Signaling,Endothelin-1 Signaling,Fatty Acid α-oxidation,Glucocorticoid Receptor Signaling,HGF Signaling,IL-17 Signaling,IL-8 Signaling,ILK Signaling,LXR/RXR Activation,MIF Regulation of Innate Immunity,MIF-media…
hsa-let-7b-5p	let-7a-5p (and other miRNAs w/seed GAGGUAG)	TarBase,TargetScan Human	Experimentally Observed,Moderate (predicted)	PXDN
hsa-let-7b-5p	let-7a-5p (and other miRNAs w/seed GAGGUAG)	miRecords	Experimentally Observed	RABGAP1L
hsa-let-7b-5p	let-7a-5p (and other miRNAs w/seed GAGGUAG)	Ingenuity Expert Findings	Experimentally Observed	RAS	14-3-3-mediated Signaling,Actin Cytoskeleton Signaling,Actin Nucleation by ARP-WASP Complex,Acute Myeloid Leukemia Signaling,Acute Phase Response Signaling,Adrenomedullin signaling pathway,Agrin Interactions at Neuromuscular Junction,Angiopoietin Signaling,Antiproliferative Role of Somatostatin Receptor 2,Apelin Endothelial Signaling Pathway,Apoptosis Signaling,Axonal Guidance Signaling,B Cell Re…
hsa-let-7b-5p	let-7a-5p (and other miRNAs w/seed GAGGUAG)	TarBase	Experimentally Observed	RBM19
hsa-let-7b-5p	let-7a-5p (and other miRNAs w/seed GAGGUAG)	TarBase,TargetScan Human	Experimentally Observed,High (predicted)	RDH10	RAR Activation,Retinoate Biosynthesis I,Retinol Biosynthesis,The Visual Cycle
hsa-let-7b-5p	let-7a-5p (and other miRNAs w/seed GAGGUAG)	TarBase	Experimentally Observed	RHOB	Actin Nucleation by ARP-WASP Complex,Cardiac Hypertrophy Signaling,Cholecystokinin/Gastrin-mediated Signaling,Colorectal Cancer Metastasis Signaling,CXCR4 Signaling,Germ Cell-Sertoli Cell Junction Signaling,Glioblastoma Multiforme Signaling,Glioma Invasiveness Signaling,Gαq Signaling,HMGB1 Signaling,IL-8 Signaling,ILK Signaling,Integrin Signaling,Molecular Mechanisms of Cancer,mTOR Signaling,Phag…
hsa-let-7b-5p	let-7a-5p (and other miRNAs w/seed GAGGUAG)	TarBase	Experimentally Observed	RHOG	Actin Nucleation by ARP-WASP Complex,Cardiac Hypertrophy Signaling,Cholecystokinin/Gastrin-mediated Signaling,Colorectal Cancer Metastasis Signaling,CXCR4 Signaling,Germ Cell-Sertoli Cell Junction Signaling,Glioblastoma Multiforme Signaling,Glioma Invasiveness Signaling,GP6 Signaling Pathway,Gαq Signaling,HMGB1 Signaling,IL-8 Signaling,ILK Signaling,Integrin Signaling,Molecular Mechanisms of Canc…
hsa-let-7b-5p	let-7a-5p (and other miRNAs w/seed GAGGUAG)	TarBase	Experimentally Observed	RPP38
hsa-let-7b-5p	let-7a-5p (and other miRNAs w/seed GAGGUAG)	TarBase	Experimentally Observed	RRP8
hsa-let-7b-5p	let-7a-5p (and other miRNAs w/seed GAGGUAG)	TargetScan Human,miRecords	Experimentally Observed,Moderate (predicted)	RTCA
hsa-let-7b-5p	let-7a-5p (and other miRNAs w/seed GAGGUAG)	TarBase	Experimentally Observed	SCYL1
hsa-let-7b-5p	let-7a-5p (and other miRNAs w/seed GAGGUAG)	miRecords	Experimentally Observed	SEPT3	RhoA Signaling,Signaling by Rho Family GTPases
hsa-let-7b-5p	let-7a-5p (and other miRNAs w/seed GAGGUAG)	TarBase	Experimentally Observed	SIGMAR1	Opioid Signaling Pathway
hsa-let-7b-5p	let-7a-5p (and other miRNAs w/seed GAGGUAG)	TarBase,TargetScan Human	Experimentally Observed,Moderate (predicted)	SLC1A4	Glutamate Receptor Signaling
hsa-let-7b-5p	let-7a-5p (and other miRNAs w/seed GAGGUAG)	TarBase	Experimentally Observed	SLC25A1
hsa-let-7b-5p	let-7a-5p (and other miRNAs w/seed GAGGUAG)	TarBase	Experimentally Observed	SLC25A13	Induction of Apoptosis by HIV1
hsa-let-7b-5p	let-7a-5p (and other miRNAs w/seed GAGGUAG)	TarBase,TargetScan Human	Experimentally Observed,Moderate (predicted)	SLC25A24
hsa-let-7b-5p	let-7a-5p (and other miRNAs w/seed GAGGUAG)	TarBase,TargetScan Human	Experimentally Observed,Moderate (predicted)	SLC25A32
hsa-let-7b-5p	let-7a-5p (and other miRNAs w/seed GAGGUAG)	TarBase	Experimentally Observed	SLC38A1	Glutamate Receptor Signaling
hsa-let-7b-5p	let-7a-5p (and other miRNAs w/seed GAGGUAG)	TarBase,TargetScan Human,miRecords	Experimentally Observed,High (predicted)	SMC1A	ATM Signaling,Mitotic Roles of Polo-Like Kinase
hsa-let-7b-5p	let-7a-5p (and other miRNAs w/seed GAGGUAG)	miRecords	Experimentally Observed	SMOX	Dopamine Degradation,Dopamine Receptor Signaling,LPS/IL-1 Mediated Inhibition of RXR Function,Melatonin Degradation II,Noradrenaline and Adrenaline Degradation,Phenylalanine Degradation IV (Mammalian, via Side Chain),Putrescine Degradation III,Serotonin Degradation,Serotonin Receptor Signaling,Spermine and Spermidine Degradation I,Superpathway of Melatonin Degradation,Tryptophan Degradation X (Ma…
hsa-let-7b-5p	let-7a-5p (and other miRNAs w/seed GAGGUAG)	TarBase,TargetScan Human	Experimentally Observed,Moderate (predicted)	SNAP23
hsa-let-7b-5p	let-7a-5p (and other miRNAs w/seed GAGGUAG)	TarBase	Experimentally Observed	SPCS3
hsa-let-7b-5p	let-7a-5p (and other miRNAs w/seed GAGGUAG)	TarBase,TargetScan Human	Experimentally Observed,High (predicted)	SPRYD4
hsa-let-7b-5p	let-7a-5p (and other miRNAs w/seed GAGGUAG)	TarBase	Experimentally Observed	SYPL1
hsa-let-7b-5p	let-7a-5p (and other miRNAs w/seed GAGGUAG)	TarBase	Experimentally Observed	TAF9B	Assembly of RNA Polymerase II Complex,Estrogen Receptor Signaling,Glucocorticoid Receptor Signaling,Huntington's Disease Signaling
hsa-let-7b-5p	let-7a-5p (and other miRNAs w/seed GAGGUAG)	miRecords	Experimentally Observed	TAGLN
hsa-let-7b-5p	let-7a-5p (and other miRNAs w/seed GAGGUAG)	TargetScan Human,miRecords	Experimentally Observed,High (predicted)	TGFBR1	Antiproliferative Role of TOB in T Cell Signaling,Cardiac Hypertrophy Signaling,Chronic Myeloid Leukemia Signaling,Colorectal Cancer Metastasis Signaling,Epithelial Adherens Junction Signaling,Factors Promoting Cardiogenesis in Vertebrates,Germ Cell-Sertoli Cell Junction Signaling,Glucocorticoid Receptor Signaling,Hepatic Fibrosis / Hepatic Stellate Cell Activation,Human Embryonic Stem Cell Pluri…
hsa-let-7b-5p	let-7a-5p (and other miRNAs w/seed GAGGUAG)	TarBase,TargetScan Human	Experimentally Observed,Moderate (predicted)	THBS1	Bladder Cancer Signaling,Inhibition of Angiogenesis by TSP1,p53 Signaling
hsa-let-7b-5p	let-7a-5p (and other miRNAs w/seed GAGGUAG)	miRecords	Experimentally Observed	TLR4	Altered T Cell and B Cell Signaling in Rheumatoid Arthritis,Colorectal Cancer Metastasis Signaling,Communication between Innate and Adaptive Immune Cells,Crosstalk between Dendritic Cells and Natural Killer Cells,Dendritic Cell Maturation,Hepatic Cholestasis,Hepatic Fibrosis / Hepatic Stellate Cell Activation,HMGB1 Signaling,IL-12 Signaling and Production in Macrophages,Inflammasome pathway,iNOS …
hsa-let-7b-5p	let-7a-5p (and other miRNAs w/seed GAGGUAG)	TarBase,TargetScan Human	Experimentally Observed,High (predicted)	TPM2	Calcium Signaling
hsa-let-7b-5p	let-7a-5p (and other miRNAs w/seed GAGGUAG)	TarBase,TargetScan Human,miRecords	Experimentally Observed,High (predicted)	TRIM71
hsa-let-7b-5p	let-7a-5p (and other miRNAs w/seed GAGGUAG)	TarBase	Experimentally Observed	TRMT1
hsa-let-7b-5p	let-7a-5p (and other miRNAs w/seed GAGGUAG)	TarBase	Experimentally Observed	TTC9C
hsa-let-7b-5p	let-7a-5p (and other miRNAs w/seed GAGGUAG)	miRecords	Experimentally Observed	TUSC2
hsa-let-7b-5p	let-7a-5p (and other miRNAs w/seed GAGGUAG)	TarBase	Experimentally Observed	TYMS	dTMP De Novo Biosynthesis,Pyrimidine Deoxyribonucleotides De Novo Biosynthesis I
hsa-let-7b-5p	let-7a-5p (and other miRNAs w/seed GAGGUAG)	TarBase	Experimentally Observed	UGT8	Xenobiotic Metabolism Signaling
hsa-let-7b-5p	let-7a-5p (and other miRNAs w/seed GAGGUAG)	TarBase	Experimentally Observed	UHRF1
hsa-let-7b-5p	let-7a-5p (and other miRNAs w/seed GAGGUAG)	miRecords	Experimentally Observed	VIM	14-3-3-mediated Signaling,Endocannabinoid Cancer Inhibition Pathway,ILK Signaling,Signaling by Rho Family GTPases
hsa-let-7b-5p	let-7a-5p (and other miRNAs w/seed GAGGUAG)	TarBase	Experimentally Observed	VPS39	autophagy,Phagosome Maturation
hsa-let-7b-5p	let-7a-5p (and other miRNAs w/seed GAGGUAG)	miRecords	Experimentally Observed	WNT1	Axonal Guidance Signaling,Basal Cell Carcinoma Signaling,Colorectal Cancer Metastasis Signaling,Glioblastoma Multiforme Signaling,Human Embryonic Stem Cell Pluripotency,Molecular Mechanisms of Cancer,Neuroinflammation Signaling Pathway,Ovarian Cancer Signaling,PCP pathway,Regulation of the Epithelial-Mesenchymal Transition Pathway,Role of Macrophages, Fibroblasts and Endothelial Cells in Rheumato…
hsa-miR-122-5p	miR-122-5p (miRNAs w/seed GGAGUGU)	miRecords	Experimentally Observed	AACS
hsa-miR-122-5p	miR-122-5p (miRNAs w/seed GGAGUGU)	miRecords	Experimentally Observed	ADAM17	Axonal Guidance Signaling,ErbB4 Signaling,Inhibition of Matrix Metalloproteases,Neuregulin Signaling,Notch Signaling,Regulation of the Epithelial-Mesenchymal Transition Pathway,Role of Osteoblasts, Osteoclasts and Chondrocytes in Rheumatoid Arthritis
hsa-miR-122-5p	miR-122-5p (miRNAs w/seed GGAGUGU)	TargetScan Human,miRecords	Experimentally Observed,Moderate (predicted)	AKT3	14-3-3-mediated Signaling,Acute Myeloid Leukemia Signaling,Acute Phase Response Signaling,Adrenomedullin signaling pathway,AMPK Signaling,Amyloid Processing,Amyotrophic Lateral Sclerosis Signaling,Angiopoietin Signaling,Apelin Cardiac Fibroblast Signaling Pathway,Apelin Cardiomyocyte Signaling Pathway,Apelin Endothelial Signaling Pathway,Apelin Muscle Signaling Pathway,Axonal Guidance Signaling,B…
hsa-miR-122-5p	miR-122-5p (miRNAs w/seed GGAGUGU)	Ingenuity Expert Findings,TarBase,TargetScan Human,miRecords	Experimentally Observed,High (predicted)	ALDOA	Gluconeogenesis I,Glycolysis I,Sucrose Degradation V (Mammalian)
hsa-miR-122-5p	miR-122-5p (miRNAs w/seed GGAGUGU)	miRecords	Experimentally Observed	ANK2
hsa-miR-122-5p	miR-122-5p (miRNAs w/seed GGAGUGU)	miRecords	Experimentally Observed	ANXA11
hsa-miR-122-5p	miR-122-5p (miRNAs w/seed GGAGUGU)	miRecords	Experimentally Observed	AP3M2
hsa-miR-122-5p	miR-122-5p (miRNAs w/seed GGAGUGU)	miRecords	Experimentally Observed	ATP11A
hsa-miR-122-5p	miR-122-5p (miRNAs w/seed GGAGUGU)	TargetScan Human,miRecords	Experimentally Observed,Moderate (predicted)	ATP1A2
hsa-miR-122-5p	miR-122-5p (miRNAs w/seed GGAGUGU)	miRecords	Experimentally Observed	BACH2
hsa-miR-122-5p	miR-122-5p (miRNAs w/seed GGAGUGU)	TarBase,miRecords	Experimentally Observed	BCKDK
hsa-miR-122-5p	miR-122-5p (miRNAs w/seed GGAGUGU)	miRecords	Experimentally Observed	BCL2L2
hsa-miR-122-5p	miR-122-5p (miRNAs w/seed GGAGUGU)	TargetScan Human,miRecords	Experimentally Observed,High (predicted)	CCNG1	p53 Signaling
hsa-miR-122-5p	miR-122-5p (miRNAs w/seed GGAGUGU)	TarBase,TargetScan Human,miRecords	Experimentally Observed,High (predicted)	CD320
hsa-miR-122-5p	miR-122-5p (miRNAs w/seed GGAGUGU)	miRecords	Experimentally Observed	CERS6
hsa-miR-122-5p	miR-122-5p (miRNAs w/seed GGAGUGU)	miRecords	Experimentally Observed	CLDN18	Agranulocyte Adhesion and Diapedesis,Granulocyte Adhesion and Diapedesis,Leukocyte Extravasation Signaling,Sertoli Cell-Sertoli Cell Junction Signaling,Tight Junction Signaling
hsa-miR-122-5p	miR-122-5p (miRNAs w/seed GGAGUGU)	TargetScan Human,miRecords	Experimentally Observed,Moderate (predicted)	CS	TCA Cycle II (Eukaryotic)
hsa-miR-122-5p	miR-122-5p (miRNAs w/seed GGAGUGU)	miRecords	Experimentally Observed	DSTYK
hsa-miR-122-5p	miR-122-5p (miRNAs w/seed GGAGUGU)	TargetScan Human,miRecords	Experimentally Observed,Moderate (predicted)	DUSP2	3-phosphoinositide Biosynthesis,3-phosphoinositide Degradation,D-myo-inositol (1,4,5,6)-Tetrakisphosphate Biosynthesis,D-myo-inositol (3,4,5,6)-tetrakisphosphate Biosynthesis,D-myo-inositol-5-phosphate Metabolism,ERK/MAPK Signaling,Protein Kinase A Signaling,Superpathway of Inositol Phosphate Compounds
hsa-miR-122-5p	miR-122-5p (miRNAs w/seed GGAGUGU)	miRecords	Experimentally Observed	EGLN3	HIF1α Signaling,Renal Cell Carcinoma Signaling
hsa-miR-122-5p	miR-122-5p (miRNAs w/seed GGAGUGU)	miRecords	Experimentally Observed	ENTPD4	Pyrimidine Ribonucleotides De Novo Biosynthesis,Pyrimidine Ribonucleotides Interconversion
hsa-miR-122-5p	miR-122-5p (miRNAs w/seed GGAGUGU)	TargetScan Human,miRecords	Experimentally Observed,Moderate (predicted)	FAM117B
hsa-miR-122-5p	miR-122-5p (miRNAs w/seed GGAGUGU)	TargetScan Human,miRecords	Experimentally Observed,Moderate (predicted)	FOXJ3
hsa-miR-122-5p	miR-122-5p (miRNAs w/seed GGAGUGU)	miRecords	Experimentally Observed	FOXP1
hsa-miR-122-5p	miR-122-5p (miRNAs w/seed GGAGUGU)	TargetScan Human,miRecords	Experimentally Observed,High (predicted)	FUNDC2
hsa-miR-122-5p	miR-122-5p (miRNAs w/seed GGAGUGU)	TargetScan Human,miRecords	Experimentally Observed,High (predicted)	G6PC3	Estrogen Receptor Signaling,FXR/RXR Activation
hsa-miR-122-5p	miR-122-5p (miRNAs w/seed GGAGUGU)	miRecords	Experimentally Observed	GALNT10
hsa-miR-122-5p	miR-122-5p (miRNAs w/seed GGAGUGU)	miRecords	Experimentally Observed	GPX7	Apelin Adipocyte Signaling Pathway,Ethanol Degradation IV,Glutathione Redox Reactions I,Mitochondrial Dysfunction,Superoxide Radicals Degradation
hsa-miR-122-5p	miR-122-5p (miRNAs w/seed GGAGUGU)	Ingenuity Expert Findings,TargetScan Human,miRecords	Experimentally Observed,High (predicted)	GYS1	AMPK Signaling,Glycogen Biosynthesis II (from UDP-D-Glucose),Gαq Signaling,Insulin Receptor Signaling,PI3K/AKT Signaling,Protein Kinase A Signaling,α-Adrenergic Signaling
hsa-miR-122-5p	miR-122-5p (miRNAs w/seed GGAGUGU)	miRecords	Experimentally Observed	HJV	Iron homeostasis signaling pathway
hsa-miR-122-5p	miR-122-5p (miRNAs w/seed GGAGUGU)	miRecords	Experimentally Observed	MAPK11	4-1BB Signaling in T Lymphocytes,Acute Phase Response Signaling,Adrenomedullin signaling pathway,AMPK Signaling,Amyloid Processing,Antioxidant Action of Vitamin C,Apelin Adipocyte Signaling Pathway,Apelin Cardiomyocyte Signaling Pathway,April Mediated Signaling,ATM Signaling,B Cell Activating Factor Signaling,B Cell Receptor Signaling,BMP signaling pathway,Cardiac Hypertrophy Signaling,CCR3 Signa…
hsa-miR-122-5p	miR-122-5p (miRNAs w/seed GGAGUGU)	miRecords	Experimentally Observed	MECP2	DNA Methylation and Transcriptional Repression Signaling
hsa-miR-122-5p	miR-122-5p (miRNAs w/seed GGAGUGU)	miRecords	Experimentally Observed	MEP1A
hsa-miR-122-5p	miR-122-5p (miRNAs w/seed GGAGUGU)	miRecords	Experimentally Observed	NCAM1
hsa-miR-122-5p	miR-122-5p (miRNAs w/seed GGAGUGU)	TarBase	Experimentally Observed	NDRG3
hsa-miR-122-5p	miR-122-5p (miRNAs w/seed GGAGUGU)	miRecords	Experimentally Observed	NFATC1	April Mediated Signaling,Axonal Guidance Signaling,B Cell Activating Factor Signaling,B Cell Receptor Signaling,Calcium Signaling,CD28 Signaling in T Helper Cells,ERK/MAPK Signaling,fMLP Signaling in Neutrophils,Glucocorticoid Receptor Signaling,Gαq Signaling,iCOS-iCOSL Signaling in T Helper Cells,IL-4 Signaling,IL-7 Signaling Pathway,Netrin Signaling,Neuroinflammation Signaling Pathway,Nur77 Sig…
hsa-miR-122-5p	miR-122-5p (miRNAs w/seed GGAGUGU)	miRecords	Experimentally Observed	NFATC2IP
hsa-miR-122-5p	miR-122-5p (miRNAs w/seed GGAGUGU)	TargetScan Human,miRecords	Experimentally Observed,Moderate (predicted)	NUMBL	Notch Signaling
hsa-miR-122-5p	miR-122-5p (miRNAs w/seed GGAGUGU)	miRecords	Experimentally Observed	OSMR	Acute Phase Response Signaling,Oncostatin M Signaling,Role of JAK family kinases in IL-6-type Cytokine Signaling
hsa-miR-122-5p	miR-122-5p (miRNAs w/seed GGAGUGU)	miRecords	Experimentally Observed	PALM
hsa-miR-122-5p	miR-122-5p (miRNAs w/seed GGAGUGU)	miRecords	Experimentally Observed	RAB11FIP1
hsa-miR-122-5p	miR-122-5p (miRNAs w/seed GGAGUGU)	TargetScan Human,miRecords	Experimentally Observed,Moderate (predicted)	RAB6B
hsa-miR-122-5p	miR-122-5p (miRNAs w/seed GGAGUGU)	miRecords	Experimentally Observed	RABIF	Molecular Mechanisms of Cancer
hsa-miR-122-5p	miR-122-5p (miRNAs w/seed GGAGUGU)	miRecords	Experimentally Observed	SLC35A4
hsa-miR-122-5p	miR-122-5p (miRNAs w/seed GGAGUGU)	TargetScan Human,miRecords	Experimentally Observed,High (predicted)	SLC7A1	eNOS Signaling,Nitric Oxide Signaling in the Cardiovascular System
hsa-miR-122-5p	miR-122-5p (miRNAs w/seed GGAGUGU)	miRecords	Experimentally Observed	SLC7A11
hsa-miR-122-5p	miR-122-5p (miRNAs w/seed GGAGUGU)	miRecords	Experimentally Observed	TBX19
hsa-miR-122-5p	miR-122-5p (miRNAs w/seed GGAGUGU)	miRecords	Experimentally Observed	TMED3
hsa-miR-122-5p	miR-122-5p (miRNAs w/seed GGAGUGU)	miRecords	Experimentally Observed	TMEM50B
hsa-miR-122-5p	miR-122-5p (miRNAs w/seed GGAGUGU)	TargetScan Human,miRecords	Experimentally Observed,Moderate (predicted)	TPD52L2
hsa-miR-122-5p	miR-122-5p (miRNAs w/seed GGAGUGU)	miRecords	Experimentally Observed	TRIB1
hsa-miR-122-5p	miR-122-5p (miRNAs w/seed GGAGUGU)	TarBase	Experimentally Observed	TRPV6	Calcium Signaling,VDR/RXR Activation
hsa-miR-122-5p	miR-122-5p (miRNAs w/seed GGAGUGU)	miRecords	Experimentally Observed	TTYH3
hsa-miR-122-5p	miR-122-5p (miRNAs w/seed GGAGUGU)	miRecords	Experimentally Observed	UBAP2
hsa-miR-122-5p	miR-122-5p (miRNAs w/seed GGAGUGU)	miRecords	Experimentally Observed	XPO6
hsa-miR-126-3p	miR-126a-3p (and other miRNAs w/seed CGUACCG)	miRecords	Experimentally Observed	CRKL	Actin Cytoskeleton Signaling,Axonal Guidance Signaling,Chronic Myeloid Leukemia Signaling,Ephrin Receptor Signaling,ERK/MAPK Signaling,FGF Signaling,HGF Signaling,IL-3 Signaling,Insulin Receptor Signaling,Integrin Signaling,Leukocyte Extravasation Signaling,Neuregulin Signaling,PDGF Signaling,Reelin Signaling in Neurons,Role of PI3K/AKT Signaling in the Pathogenesis of Influenza,SAPK/JNK Signaling
hsa-miR-126-3p	miR-126a-3p (and other miRNAs w/seed CGUACCG)	Ingenuity Expert Findings,TargetScan Human,miRecords	Experimentally Observed,Moderate (predicted)	IRS1	14-3-3-mediated Signaling,3-phosphoinositide Biosynthesis,Actin Cytoskeleton Signaling,Acute Myeloid Leukemia Signaling,Adrenomedullin signaling pathway,Aldosterone Signaling in Epithelial Cells,AMPK Signaling,Amyotrophic Lateral Sclerosis Signaling,Angiopoietin Signaling,Antiproliferative Role of Somatostatin Receptor 2,Apelin Cardiomyocyte Signaling Pathway,Apelin Endothelial Signaling Pathway,…
hsa-miR-126-3p	miR-126a-3p (and other miRNAs w/seed CGUACCG)	TargetScan Human,miRecords	Experimentally Observed,High (predicted)	PIK3R2	14-3-3-mediated Signaling,3-phosphoinositide Biosynthesis,Actin Cytoskeleton Signaling,Acute Myeloid Leukemia Signaling,Acute Phase Response Signaling,Adrenomedullin signaling pathway,Aldosterone Signaling in Epithelial Cells,AMPK Signaling,Amyotrophic Lateral Sclerosis Signaling,Angiopoietin Signaling,Antiproliferative Role of Somatostatin Receptor 2,Apelin Cardiomyocyte Signaling Pathway,Apelin…
hsa-miR-126-3p	miR-126a-3p (and other miRNAs w/seed CGUACCG)	TarBase	Experimentally Observed	SLC45A3
hsa-miR-126-3p	miR-126a-3p (and other miRNAs w/seed CGUACCG)	TargetScan Human,miRecords	Experimentally Observed,High (predicted)	SPRED1
hsa-miR-126-3p	miR-126a-3p (and other miRNAs w/seed CGUACCG)	TargetScan Human,miRecords	Experimentally Observed,Moderate (predicted)	TOM1
hsa-miR-126-3p	miR-126a-3p (and other miRNAs w/seed CGUACCG)	TarBase,miRecords	Experimentally Observed	VCAM1	Agranulocyte Adhesion and Diapedesis,Apelin Endothelial Signaling Pathway,Atherosclerosis Signaling,Glucocorticoid Receptor Signaling,Granulocyte Adhesion and Diapedesis,Hepatic Fibrosis / Hepatic Stellate Cell Activation,HMGB1 Signaling,IL-15 Signaling,IL-8 Signaling,Leukocyte Extravasation Signaling,Lymphotoxin β Receptor Signaling,Neuroinflammation Signaling Pathway,Role of Macrophages, Fibrob…
hsa-miR-126-3p	miR-126a-3p (and other miRNAs w/seed CGUACCG)	miRecords	Experimentally Observed	VEGFA	Amyotrophic Lateral Sclerosis Signaling,Axonal Guidance Signaling,Bladder Cancer Signaling,Clathrin-mediated Endocytosis Signaling,Colorectal Cancer Metastasis Signaling,Corticotropin Releasing Hormone Signaling,EIF2 Signaling,Endocannabinoid Cancer Inhibition Pathway,eNOS Signaling,Ephrin Receptor Signaling,Hepatic Fibrosis / Hepatic Stellate Cell Activation,HIF1α Signaling,Hypoxia Signaling in …
hsa-miR-142-3p	miR-142-3p (and other miRNAs w/seed GUAGUGU)	miRecords	Experimentally Observed	ADCY9	Adrenomedullin signaling pathway,Apelin Adipocyte Signaling Pathway,Apelin Endothelial Signaling Pathway,Breast Cancer Regulation by Stathmin1,cAMP-mediated signaling,Cardiac Hypertrophy Signaling,Cardiac β-adrenergic Signaling,CDK5 Signaling,Cellular Effects of Sildenafil (Viagra),Colorectal Cancer Metastasis Signaling,Corticotropin Releasing Hormone Signaling,CREB Signaling in Neurons,CXCR4 Sig…
hsa-miR-142-3p	miR-142-3p (and other miRNAs w/seed GUAGUGU)	Ingenuity Expert Findings	Experimentally Observed	BCL2L1	Amyotrophic Lateral Sclerosis Signaling,Apoptosis Signaling,B Cell Receptor Signaling,CD27 Signaling in Lymphocytes,Chronic Myeloid Leukemia Signaling,Colorectal Cancer Metastasis Signaling,Docosahexaenoic Acid (DHA) Signaling,Glucocorticoid Receptor Signaling,GM-CSF Signaling,Huntington's Disease Signaling,IL-15 Signaling,IL-8 Signaling,Induction of Apoptosis by HIV1,JAK/Stat Signaling,Lymphotox…
hsa-miR-142-3p	miR-142-3p (and other miRNAs w/seed GUAGUGU)	Ingenuity Expert Findings,TargetScan Human	Experimentally Observed,Moderate (predicted)	BCLAF1
hsa-miR-142-3p	miR-142-3p (and other miRNAs w/seed GUAGUGU)	Ingenuity Expert Findings	Experimentally Observed	LIFR	CNTF Signaling,Mouse Embryonic Stem Cell Pluripotency,Role of NANOG in Mammalian Embryonic Stem Cell Pluripotency
hsa-miR-142-3p	miR-142-3p (and other miRNAs w/seed GUAGUGU)	Ingenuity Expert Findings	Experimentally Observed	PRKCA	14-3-3-mediated Signaling,Aldosterone Signaling in Epithelial Cells,Androgen Signaling,Apelin Cardiomyocyte Signaling Pathway,Apelin Endothelial Signaling Pathway,Apoptosis Signaling,Axonal Guidance Signaling,Breast Cancer Regulation by Stathmin1,Calcium-induced T Lymphocyte Apoptosis,Caveolar-mediated Endocytosis Signaling,CCR3 Signaling in Eosinophils,CCR5 Signaling in Macrophages,Chemokine Sig…
hsa-miR-144-3p	miR-144-3p (miRNAs w/seed ACAGUAU)	miRecords	Experimentally Observed	ENPP6	cAMP-mediated signaling,Cardiac β-adrenergic Signaling,G-Protein Coupled Receptor Signaling,Gustation Pathway,Protein Kinase A Signaling,Relaxin Signaling,tRNA Splicing
hsa-miR-150-5p	miR-150-5p (and other miRNAs w/seed CUCCCAA)	Ingenuity Expert Findings,TargetScan Human	Experimentally Observed,High (predicted)	AICDA	Primary Immunodeficiency Signaling,Salvage Pathways of Pyrimidine Deoxyribonucleotides,Salvage Pathways of Pyrimidine Ribonucleotides
hsa-miR-150-5p	miR-150-5p (and other miRNAs w/seed CUCCCAA)	Ingenuity Expert Findings	Experimentally Observed	Akt	14-3-3-mediated Signaling,Acute Myeloid Leukemia Signaling,Acute Phase Response Signaling,Adrenomedullin signaling pathway,AMPK Signaling,Amyloid Processing,Angiopoietin Signaling,Apelin Cardiac Fibroblast Signaling Pathway,Apelin Cardiomyocyte Signaling Pathway,Apelin Endothelial Signaling Pathway,Apelin Muscle Signaling Pathway,Axonal Guidance Signaling,B Cell Receptor Signaling,Cancer Drug Res…
hsa-miR-150-5p	miR-150-5p (and other miRNAs w/seed CUCCCAA)	Ingenuity Expert Findings	Experimentally Observed	BACH1	NRF2-mediated Oxidative Stress Response
hsa-miR-150-5p	miR-150-5p (and other miRNAs w/seed CUCCCAA)	Ingenuity Expert Findings	Experimentally Observed	CEBPB	Acute Phase Response Signaling,Adipogenesis pathway,Adrenomedullin signaling pathway,Glucocorticoid Receptor Signaling,IL-12 Signaling and Production in Macrophages,IL-17 Signaling,IL-17A Signaling in Fibroblasts,IL-6 Signaling,JAK/Stat Signaling,Osteoarthritis Pathway,Prolactin Signaling,Role of Macrophages, Fibroblasts and Endothelial Cells in Rheumatoid Arthritis,Type II Diabetes Mellitus Sign…
hsa-miR-150-5p	miR-150-5p (and other miRNAs w/seed CUCCCAA)	Ingenuity Expert Findings	Experimentally Observed	CSF1R	Acute Myeloid Leukemia Signaling,Macropinocytosis Signaling,Neuroinflammation Signaling Pathway,Role of Osteoblasts, Osteoclasts and Chondrocytes in Rheumatoid Arthritis
hsa-miR-150-5p	miR-150-5p (and other miRNAs w/seed CUCCCAA)	TargetScan Human,miRecords	Experimentally Observed,Moderate (predicted)	EGR2	Adipogenesis pathway
hsa-miR-150-5p	miR-150-5p (and other miRNAs w/seed CUCCCAA)	Ingenuity Expert Findings,TarBase,TargetScan Human,miRecords	Experimentally Observed,High (predicted)	MYB	Sumoylation Pathway
hsa-miR-150-5p	miR-150-5p (and other miRNAs w/seed CUCCCAA)	miRecords	Experimentally Observed	PDGFB	Actin Cytoskeleton Signaling,Atherosclerosis Signaling,Axonal Guidance Signaling,Clathrin-mediated Endocytosis Signaling,Ephrin Receptor Signaling,Glioblastoma Multiforme Signaling,Glioma Signaling,Hepatic Fibrosis / Hepatic Stellate Cell Activation,Human Embryonic Stem Cell Pluripotency,Integrin Signaling,Iron homeostasis signaling pathway,Macropinocytosis Signaling,PAK Signaling,PDGF Signaling,…
hsa-miR-150-5p	miR-150-5p (and other miRNAs w/seed CUCCCAA)	miRecords	Experimentally Observed	VEGFA	Amyotrophic Lateral Sclerosis Signaling,Axonal Guidance Signaling,Bladder Cancer Signaling,Clathrin-mediated Endocytosis Signaling,Colorectal Cancer Metastasis Signaling,Corticotropin Releasing Hormone Signaling,EIF2 Signaling,Endocannabinoid Cancer Inhibition Pathway,eNOS Signaling,Ephrin Receptor Signaling,Hepatic Fibrosis / Hepatic Stellate Cell Activation,HIF1α Signaling,Hypoxia Signaling in …
hsa-miR-16-5p	miR-16-5p (and other miRNAs w/seed AGCAGCA)	TarBase,TargetScan Human	Experimentally Observed,Moderate (predicted)	ABCF2
hsa-miR-16-5p	miR-16-5p (and other miRNAs w/seed AGCAGCA)	TarBase	Experimentally Observed	ABHD10
hsa-miR-16-5p	miR-16-5p (and other miRNAs w/seed AGCAGCA)	TarBase,TargetScan Human	Experimentally Observed,Moderate (predicted)	ACP2	NAD Phosphorylation and Dephosphorylation,NAD Salvage Pathway II
hsa-miR-16-5p	miR-16-5p (and other miRNAs w/seed AGCAGCA)	miRecords	Experimentally Observed	ACTR1A
hsa-miR-16-5p	miR-16-5p (and other miRNAs w/seed AGCAGCA)	TarBase	Experimentally Observed	ADSS	Cardiac Hypertrophy Signaling,Purine Nucleotides De Novo Biosynthesis II
hsa-miR-16-5p	miR-16-5p (and other miRNAs w/seed AGCAGCA)	miRecords	Experimentally Observed	ANAPC16
hsa-miR-16-5p	miR-16-5p (and other miRNAs w/seed AGCAGCA)	Ingenuity Expert Findings,TargetScan Human	Experimentally Observed,Moderate (predicted)	ANLN	RhoA Signaling
hsa-miR-16-5p	miR-16-5p (and other miRNAs w/seed AGCAGCA)	TarBase,TargetScan Human	Experimentally Observed,Moderate (predicted)	ARHGDIA	Regulation of Actin-based Motility by Rho,RhoGDI Signaling,Sumoylation Pathway
hsa-miR-16-5p	miR-16-5p (and other miRNAs w/seed AGCAGCA)	TarBase,TargetScan Human,miRecords	Experimentally Observed,High (predicted)	ARL2
hsa-miR-16-5p	miR-16-5p (and other miRNAs w/seed AGCAGCA)	miRecords	Experimentally Observed	ASXL2
hsa-miR-16-5p	miR-16-5p (and other miRNAs w/seed AGCAGCA)	Ingenuity Expert Findings,TargetScan Human	Experimentally Observed,Moderate (predicted)	ATF6	Endoplasmic Reticulum Stress Pathway,PI3K Signaling in B Lymphocytes,Unfolded protein response
hsa-miR-16-5p	miR-16-5p (and other miRNAs w/seed AGCAGCA)	TarBase,TargetScan Human	Experimentally Observed,High (predicted)	ATG9A	autophagy,Sirtuin Signaling Pathway
hsa-miR-16-5p	miR-16-5p (and other miRNAs w/seed AGCAGCA)	Ingenuity Expert Findings,TarBase,TargetScan Human,miRecords	Experimentally Observed,Moderate (predicted)	BCL2	Adrenomedullin signaling pathway,Amyotrophic Lateral Sclerosis Signaling,Apoptosis Signaling,autophagy,Ceramide Signaling,Cytotoxic T Lymphocyte-mediated Apoptosis of Target Cells,Death Receptor Signaling,Docosahexaenoic Acid (DHA) Signaling,EIF2 Signaling,Glucocorticoid Receptor Signaling,Hepatic Fibrosis / Hepatic Stellate Cell Activation,IL-7 Signaling Pathway,IL-8 Signaling,Induction of Apopt…
hsa-miR-16-5p	miR-16-5p (and other miRNAs w/seed AGCAGCA)	Ingenuity Expert Findings,TargetScan Human,miRecords	Experimentally Observed,High (predicted)	BCL2L2
hsa-miR-16-5p	miR-16-5p (and other miRNAs w/seed AGCAGCA)	TargetScan Human,miRecords	Experimentally Observed,High (predicted)	BDNF	Axonal Guidance Signaling,CDK5 Signaling,Corticotropin Releasing Hormone Signaling,Human Embryonic Stem Cell Pluripotency,Huntington's Disease Signaling,Neuroinflammation Signaling Pathway,Neuropathic Pain Signaling In Dorsal Horn Neurons,Neurotrophin/TRK Signaling,PEDF Signaling,Thyroid Cancer Signaling
hsa-miR-16-5p	miR-16-5p (and other miRNAs w/seed AGCAGCA)	miRecords	Experimentally Observed	BMI1	Cell Cycle: G1/S Checkpoint Regulation,Role of Oct4 in Mammalian Embryonic Stem Cell Pluripotency
hsa-miR-16-5p	miR-16-5p (and other miRNAs w/seed AGCAGCA)	miRecords	Experimentally Observed	C17orf80
hsa-miR-16-5p	miR-16-5p (and other miRNAs w/seed AGCAGCA)	miRecords	Experimentally Observed	C2orf74
hsa-miR-16-5p	miR-16-5p (and other miRNAs w/seed AGCAGCA)	TarBase,TargetScan Human	Experimentally Observed,Moderate (predicted)	CA12
hsa-miR-16-5p	miR-16-5p (and other miRNAs w/seed AGCAGCA)	TarBase,TargetScan Human	Experimentally Observed,Moderate (predicted)	CACNA2D1	Androgen Signaling,Calcium Signaling,CCR5 Signaling in Macrophages,Corticotropin Releasing Hormone Signaling,CREB Signaling in Neurons,FcγRIIB Signaling in B Lymphocytes,G Beta Gamma Signaling,GABA Receptor Signaling,GNRH Signaling,GPCR-Mediated Nutrient Sensing in Enteroendocrine Cells,Gustation Pathway,Netrin Signaling,nNOS Signaling in Skeletal Muscle Cells,Opioid Signaling Pathway,PKCθ Signal…
hsa-miR-16-5p	miR-16-5p (and other miRNAs w/seed AGCAGCA)	miRecords	Experimentally Observed	CADM1
hsa-miR-16-5p	miR-16-5p (and other miRNAs w/seed AGCAGCA)	Ingenuity Expert Findings,TargetScan Human,miRecords	Experimentally Observed,Moderate (predicted)	CAPRIN1
hsa-miR-16-5p	miR-16-5p (and other miRNAs w/seed AGCAGCA)	miRecords	Experimentally Observed	CARD8
hsa-miR-16-5p	miR-16-5p (and other miRNAs w/seed AGCAGCA)	Ingenuity Expert Findings,TargetScan Human,miRecords	Experimentally Observed,High (predicted)	CCND1	Acute Myeloid Leukemia Signaling,AMPK Signaling,Androgen Signaling,Aryl Hydrocarbon Receptor Signaling,Bladder Cancer Signaling,Cell Cycle Regulation by BTG Family Proteins,Cell Cycle: G1/S Checkpoint Regulation,Chronic Myeloid Leukemia Signaling,Colorectal Cancer Metastasis Signaling,Cyclins and Cell Cycle Regulation,EIF2 Signaling,Endocannabinoid Cancer Inhibition Pathway,Endocannabinoid Develo…
hsa-miR-16-5p	miR-16-5p (and other miRNAs w/seed AGCAGCA)	TargetScan Human,miRecords	Experimentally Observed,High (predicted)	CCND3	Aryl Hydrocarbon Receptor Signaling,Cell Cycle: G1/S Checkpoint Regulation,Cyclins and Cell Cycle Regulation,Endocannabinoid Cancer Inhibition Pathway,GADD45 Signaling,IL-7 Signaling Pathway,IL-8 Signaling,Molecular Mechanisms of Cancer
hsa-miR-16-5p	miR-16-5p (and other miRNAs w/seed AGCAGCA)	Ingenuity Expert Findings,TargetScan Human,miRecords	Experimentally Observed,High (predicted)	CCNE1	Antiproliferative Role of TOB in T Cell Signaling,Aryl Hydrocarbon Receptor Signaling,Breast Cancer Regulation by Stathmin1,Cell Cycle Regulation by BTG Family Proteins,Cell Cycle: G1/S Checkpoint Regulation,Cyclins and Cell Cycle Regulation,DNA damage-induced 14-3-3σ Signaling,Endocannabinoid Cancer Inhibition Pathway,Estrogen-mediated S-phase Entry,Factors Promoting Cardiogenesis in Vertebrates…
hsa-miR-16-5p	miR-16-5p (and other miRNAs w/seed AGCAGCA)	Ingenuity Expert Findings	Experimentally Observed	CCNF	Role of Oct4 in Mammalian Embryonic Stem Cell Pluripotency
hsa-miR-16-5p	miR-16-5p (and other miRNAs w/seed AGCAGCA)	Ingenuity Expert Findings,TargetScan Human	Experimentally Observed,High (predicted)	CDC14A
hsa-miR-16-5p	miR-16-5p (and other miRNAs w/seed AGCAGCA)	miRecords	Experimentally Observed	CDC14B	Protein Kinase A Signaling
hsa-miR-16-5p	miR-16-5p (and other miRNAs w/seed AGCAGCA)	Ingenuity Expert Findings,TargetScan Human	Experimentally Observed,Moderate (predicted)	CDC25A	3-phosphoinositide Biosynthesis,3-phosphoinositide Degradation,ATM Signaling,Cell Cycle: G1/S Checkpoint Regulation,Cyclins and Cell Cycle Regulation,D-myo-inositol (1,4,5,6)-Tetrakisphosphate Biosynthesis,D-myo-inositol (3,4,5,6)-tetrakisphosphate Biosynthesis,D-myo-inositol-5-phosphate Metabolism,Estrogen-mediated S-phase Entry,IL-7 Signaling Pathway,Mitotic Roles of Polo-Like Kinase,Molecular …
hsa-miR-16-5p	miR-16-5p (and other miRNAs w/seed AGCAGCA)	TarBase,TargetScan Human	Experimentally Observed,Moderate (predicted)	CDK5RAP1
hsa-miR-16-5p	miR-16-5p (and other miRNAs w/seed AGCAGCA)	TargetScan Human,miRecords	Experimentally Observed,Moderate (predicted)	CDK6	Aryl Hydrocarbon Receptor Signaling,Cell Cycle Control of Chromosomal Replication,Cell Cycle: G1/S Checkpoint Regulation,Chronic Myeloid Leukemia Signaling,Cyclins and Cell Cycle Regulation,Glioblastoma Multiforme Signaling,Glioma Signaling,HER-2 Signaling in Breast Cancer,Hereditary Breast Cancer Signaling,Molecular Mechanisms of Cancer,Non-Small Cell Lung Cancer Signaling,Pyridoxal 5'-phosphate…
hsa-miR-16-5p	miR-16-5p (and other miRNAs w/seed AGCAGCA)	miRecords	Experimentally Observed	CENPJ
hsa-miR-16-5p	miR-16-5p (and other miRNAs w/seed AGCAGCA)	miRecords	Experimentally Observed	CEP63
hsa-miR-16-5p	miR-16-5p (and other miRNAs w/seed AGCAGCA)	miRecords	Experimentally Observed	CFL2	Actin Cytoskeleton Signaling,Axonal Guidance Signaling,B Cell Receptor Signaling,CCR3 Signaling in Eosinophils,Cdc42 Signaling,Ephrin A Signaling,Ephrin B Signaling,Ephrin Receptor Signaling,Germ Cell-Sertoli Cell Junction Signaling,ILK Signaling,PAK Signaling,Rac Signaling,RhoA Signaling,RhoGDI Signaling,Role of Tissue Factor in Cancer,Semaphorin Signaling in Neurons,Signaling by Rho Family GTPa…
hsa-miR-16-5p	miR-16-5p (and other miRNAs w/seed AGCAGCA)	Ingenuity Expert Findings,TargetScan Human	Experimentally Observed,High (predicted)	CHEK1	Aryl Hydrocarbon Receptor Signaling,ATM Signaling,Cell Cycle: G2/M DNA Damage Checkpoint Regulation,Hereditary Breast Cancer Signaling,Molecular Mechanisms of Cancer,p53 Signaling,Role of BRCA1 in DNA Damage Response,Role of CHK Proteins in Cell Cycle Checkpoint Control
hsa-miR-16-5p	miR-16-5p (and other miRNAs w/seed AGCAGCA)	TarBase,TargetScan Human	Experimentally Observed,Moderate (predicted)	CHORDC1
hsa-miR-16-5p	miR-16-5p (and other miRNAs w/seed AGCAGCA)	TargetScan Human,miRecords	Experimentally Observed,High (predicted)	CLDN12	Agranulocyte Adhesion and Diapedesis,Granulocyte Adhesion and Diapedesis,Leukocyte Extravasation Signaling,Sertoli Cell-Sertoli Cell Junction Signaling,Tight Junction Signaling
hsa-miR-16-5p	miR-16-5p (and other miRNAs w/seed AGCAGCA)	miRecords	Experimentally Observed	CREBL2
hsa-miR-16-5p	miR-16-5p (and other miRNAs w/seed AGCAGCA)	miRecords	Experimentally Observed	CRHBP
hsa-miR-16-5p	miR-16-5p (and other miRNAs w/seed AGCAGCA)	miRecords	Experimentally Observed	CSHL1	Growth Hormone Signaling
hsa-miR-16-5p	miR-16-5p (and other miRNAs w/seed AGCAGCA)	TarBase,TargetScan Human,miRecords	Experimentally Observed,Moderate (predicted)	DMTF1
hsa-miR-16-5p	miR-16-5p (and other miRNAs w/seed AGCAGCA)	TarBase,TargetScan Human	Experimentally Observed,High (predicted)	DNAJB4	Aldosterone Signaling in Epithelial Cells,NRF2-mediated Oxidative Stress Response,Protein Ubiquitination Pathway
hsa-miR-16-5p	miR-16-5p (and other miRNAs w/seed AGCAGCA)	TarBase	Experimentally Observed	DTD1
hsa-miR-16-5p	miR-16-5p (and other miRNAs w/seed AGCAGCA)	TargetScan Human,miRecords	Experimentally Observed,Moderate (predicted)	E2F3	Breast Cancer Regulation by Stathmin1,Cell Cycle Regulation by BTG Family Proteins,Cell Cycle: G1/S Checkpoint Regulation,Chronic Myeloid Leukemia Signaling,Cyclins and Cell Cycle Regulation,Estrogen-mediated S-phase Entry,Glioblastoma Multiforme Signaling,Glioma Signaling,Molecular Mechanisms of Cancer,Pancreatic Adenocarcinoma Signaling,Role of BRCA1 in DNA Damage Response,Role of CHK Proteins …
hsa-miR-16-5p	miR-16-5p (and other miRNAs w/seed AGCAGCA)	miRecords	Experimentally Observed	ECHDC1	Ubiquinol-10 Biosynthesis (Eukaryotic)
hsa-miR-16-5p	miR-16-5p (and other miRNAs w/seed AGCAGCA)	TarBase	Experimentally Observed	EGFR	3-phosphoinositide Biosynthesis,Agrin Interactions at Neuromuscular Junction,Bladder Cancer Signaling,Caveolar-mediated Endocytosis Signaling,Cholecystokinin/Gastrin-mediated Signaling,Colorectal Cancer Metastasis Signaling,EGF Signaling,Epithelial Adherens Junction Signaling,ErbB Signaling,ERK5 Signaling,Estrogen-Dependent Breast Cancer Signaling,FAK Signaling,G Beta Gamma Signaling,Gap Junction…
hsa-miR-16-5p	miR-16-5p (and other miRNAs w/seed AGCAGCA)	TarBase,TargetScan Human	Experimentally Observed,Moderate (predicted)	EIF4E	Axonal Guidance Signaling,Cardiac Hypertrophy Signaling,EIF2 Signaling,ERK/MAPK Signaling,FLT3 Signaling in Hematopoietic Progenitor Cells,Insulin Receptor Signaling,mTOR Signaling,PI3K/AKT Signaling,Regulation of eIF4 and p70S6K Signaling,Role of Tissue Factor in Cancer,UVB-Induced MAPK Signaling
hsa-miR-16-5p	miR-16-5p (and other miRNAs w/seed AGCAGCA)	TarBase	Experimentally Observed	F2	Actin Cytoskeleton Signaling,Acute Phase Response Signaling,Clathrin-mediated Endocytosis Signaling,Coagulation System,Extrinsic Prothrombin Activation Pathway,Gα12/13 Signaling,Intrinsic Prothrombin Activation Pathway,p70S6K Signaling,Role of Tissue Factor in Cancer,Thrombin Signaling
hsa-miR-16-5p	miR-16-5p (and other miRNAs w/seed AGCAGCA)	TargetScan Human,miRecords	Experimentally Observed,Moderate (predicted)	FAM122C
hsa-miR-16-5p	miR-16-5p (and other miRNAs w/seed AGCAGCA)	miRecords	Experimentally Observed	FAM69A
hsa-miR-16-5p	miR-16-5p (and other miRNAs w/seed AGCAGCA)	Ingenuity Expert Findings,TarBase,TargetScan Human	Experimentally Observed,High (predicted)	FGF2	Actin Cytoskeleton Signaling,Adipogenesis pathway,Bladder Cancer Signaling,Clathrin-mediated Endocytosis Signaling,FGF Signaling,Hepatic Fibrosis / Hepatic Stellate Cell Activation,Human Embryonic Stem Cell Pluripotency,Osteoarthritis Pathway,Regulation of the Epithelial-Mesenchymal Transition Pathway,Role of Macrophages, Fibroblasts and Endothelial Cells in Rheumatoid Arthritis,STAT3 Pathway
hsa-miR-16-5p	miR-16-5p (and other miRNAs w/seed AGCAGCA)	Ingenuity Expert Findings,TargetScan Human	Experimentally Observed,High (predicted)	FGF7	Actin Cytoskeleton Signaling,Bladder Cancer Signaling,Clathrin-mediated Endocytosis Signaling,FGF Signaling,Regulation of the Epithelial-Mesenchymal Transition Pathway
hsa-miR-16-5p	miR-16-5p (and other miRNAs w/seed AGCAGCA)	Ingenuity Expert Findings,TargetScan Human,miRecords	Experimentally Observed,Moderate (predicted)	FGFR1	14-3-3-mediated Signaling,3-phosphoinositide Biosynthesis,Actin Cytoskeleton Signaling,Acute Myeloid Leukemia Signaling,Adipogenesis pathway,Adrenomedullin signaling pathway,Aldosterone Signaling in Epithelial Cells,AMPK Signaling,Amyotrophic Lateral Sclerosis Signaling,Angiopoietin Signaling,Antiproliferative Role of Somatostatin Receptor 2,Apelin Cardiomyocyte Signaling Pathway,Apelin Endotheli…
hsa-miR-16-5p	miR-16-5p (and other miRNAs w/seed AGCAGCA)	Ingenuity Expert Findings,TargetScan Human	Experimentally Observed,Moderate (predicted)	FLT3	Acute Myeloid Leukemia Signaling,FLT3 Signaling in Hematopoietic Progenitor Cells
hsa-miR-16-5p	miR-16-5p (and other miRNAs w/seed AGCAGCA)	TarBase	Experimentally Observed	FNDC3B
hsa-miR-16-5p	miR-16-5p (and other miRNAs w/seed AGCAGCA)	Ingenuity Expert Findings	Experimentally Observed	GALNT13
hsa-miR-16-5p	miR-16-5p (and other miRNAs w/seed AGCAGCA)	TarBase,TargetScan Human	Experimentally Observed,High (predicted)	GALNT7
hsa-miR-16-5p	miR-16-5p (and other miRNAs w/seed AGCAGCA)	TarBase	Experimentally Observed	GFM1
hsa-miR-16-5p	miR-16-5p (and other miRNAs w/seed AGCAGCA)	TarBase,TargetScan Human	Experimentally Observed,Moderate (predicted)	GFPT1	UDP-N-acetyl-D-glucosamine Biosynthesis II
hsa-miR-16-5p	miR-16-5p (and other miRNAs w/seed AGCAGCA)	TarBase	Experimentally Observed	GNL3L
hsa-miR-16-5p	miR-16-5p (and other miRNAs w/seed AGCAGCA)	miRecords	Experimentally Observed	GOLGA5
hsa-miR-16-5p	miR-16-5p (and other miRNAs w/seed AGCAGCA)	miRecords	Experimentally Observed	GOLPH3L
hsa-miR-16-5p	miR-16-5p (and other miRNAs w/seed AGCAGCA)	TarBase	Experimentally Observed	GPAM	CDP-diacylglycerol Biosynthesis I,Phosphatidylglycerol Biosynthesis II (Non-plastidic),Triacylglycerol Biosynthesis
hsa-miR-16-5p	miR-16-5p (and other miRNAs w/seed AGCAGCA)	Ingenuity Expert Findings,TargetScan Human	Experimentally Observed,Moderate (predicted)	GRB10	IGF-1 Signaling,Insulin Receptor Signaling
hsa-miR-16-5p	miR-16-5p (and other miRNAs w/seed AGCAGCA)	Ingenuity Expert Findings,TargetScan Human	Experimentally Observed,Moderate (predicted)	GRB2	14-3-3-mediated Signaling,3-phosphoinositide Biosynthesis,Actin Cytoskeleton Signaling,Actin Nucleation by ARP-WASP Complex,Acute Myeloid Leukemia Signaling,Acute Phase Response Signaling,Adrenomedullin signaling pathway,Aldosterone Signaling in Epithelial Cells,AMPK Signaling,Amyotrophic Lateral Sclerosis Signaling,Angiopoietin Signaling,Antiproliferative Role of Somatostatin Receptor 2,Apelin C…
hsa-miR-16-5p	miR-16-5p (and other miRNAs w/seed AGCAGCA)	TarBase	Experimentally Observed	GSTM4	Aryl Hydrocarbon Receptor Signaling,Glutathione-mediated Detoxification,LPS/IL-1 Mediated Inhibition of RXR Function,NRF2-mediated Oxidative Stress Response,Xenobiotic Metabolism Signaling
hsa-miR-16-5p	miR-16-5p (and other miRNAs w/seed AGCAGCA)	miRecords	Experimentally Observed	GTF2H1	Adipogenesis pathway,Androgen Signaling,Assembly of RNA Polymerase II Complex,Estrogen Receptor Signaling,Glucocorticoid Receptor Signaling,NER Pathway,Nucleotide Excision Repair Pathway,RAR Activation
hsa-miR-16-5p	miR-16-5p (and other miRNAs w/seed AGCAGCA)	miRecords	Experimentally Observed	H3F3A/H3F3B	DNA Methylation and Transcriptional Repression Signaling,ERK/MAPK Signaling,Estrogen Receptor Signaling,NER Pathway,p38 MAPK Signaling,Protein Kinase A Signaling,Sirtuin Signaling Pathway,Transcriptional Regulatory Network in Embryonic Stem Cells,UVB-Induced MAPK Signaling
hsa-miR-16-5p	miR-16-5p (and other miRNAs w/seed AGCAGCA)	miRecords	Experimentally Observed	HACE1
hsa-miR-16-5p	miR-16-5p (and other miRNAs w/seed AGCAGCA)	TarBase	Experimentally Observed	HARS	tRNA Charging
hsa-miR-16-5p	miR-16-5p (and other miRNAs w/seed AGCAGCA)	miRecords	Experimentally Observed	HDHD2
hsa-miR-16-5p	miR-16-5p (and other miRNAs w/seed AGCAGCA)	TargetScan Human,miRecords	Experimentally Observed,Moderate (predicted)	HERC6
hsa-miR-16-5p	miR-16-5p (and other miRNAs w/seed AGCAGCA)	Ingenuity Expert Findings,TargetScan Human,miRecords	Experimentally Observed,High (predicted)	HMGA1	IL-4 Signaling,iNOS Signaling
hsa-miR-16-5p	miR-16-5p (and other miRNAs w/seed AGCAGCA)	TarBase	Experimentally Observed	HMOX1	Acute Phase Response Signaling,Antioxidant Action of Vitamin C,Choline Biosynthesis III,Endothelin-1 Signaling,Fcγ Receptor-mediated Phagocytosis in Macrophages and Monocytes,Gαq Signaling,Heme Degradation,IL-10 Signaling,IL-8 Signaling,Iron homeostasis signaling pathway,mTOR Signaling,Neuroinflammation Signaling Pathway,NRF2-mediated Oxidative Stress Response,Pancreatic Adenocarcinoma Signaling,…
hsa-miR-16-5p	miR-16-5p (and other miRNAs w/seed AGCAGCA)	miRecords	Experimentally Observed	HPF1
hsa-miR-16-5p	miR-16-5p (and other miRNAs w/seed AGCAGCA)	miRecords	Experimentally Observed	HSDL2
hsa-miR-16-5p	miR-16-5p (and other miRNAs w/seed AGCAGCA)	miRecords	Experimentally Observed	HSP90B1	Aldosterone Signaling in Epithelial Cells,Aryl Hydrocarbon Receptor Signaling,Endoplasmic Reticulum Stress Pathway,eNOS Signaling,Glucocorticoid Receptor Signaling,Hypoxia Signaling in the Cardiovascular System,Mitotic Roles of Polo-Like Kinase,Neuregulin Signaling,Nitric Oxide Signaling in the Cardiovascular System,PI3K/AKT Signaling,PPAR Signaling,PPARα/RXRα Activation,Prostate Cancer Signaling…
hsa-miR-16-5p	miR-16-5p (and other miRNAs w/seed AGCAGCA)	TarBase,TargetScan Human,miRecords	Experimentally Observed,High (predicted)	HSPA1A/HSPA1B	Aldosterone Signaling in Epithelial Cells,eNOS Signaling,Glucocorticoid Receptor Signaling,Huntington's Disease Signaling,Protein Ubiquitination Pathway,Unfolded protein response
hsa-miR-16-5p	miR-16-5p (and other miRNAs w/seed AGCAGCA)	TarBase	Experimentally Observed	HYAL3	Chondroitin Sulfate Degradation (Metazoa),Dermatan Sulfate Degradation (Metazoa)
hsa-miR-16-5p	miR-16-5p (and other miRNAs w/seed AGCAGCA)	TarBase	Experimentally Observed	IFRD1
hsa-miR-16-5p	miR-16-5p (and other miRNAs w/seed AGCAGCA)	Ingenuity Expert Findings	Experimentally Observed	IGF1	Amyotrophic Lateral Sclerosis Signaling,Axonal Guidance Signaling,Cardiac Hypertrophy Signaling,Clathrin-mediated Endocytosis Signaling,Estrogen-Dependent Breast Cancer Signaling,Glioblastoma Multiforme Signaling,Glioma Signaling,Growth Hormone Signaling,Hepatic Fibrosis / Hepatic Stellate Cell Activation,Huntington's Disease Signaling,IGF-1 Signaling,Myc Mediated Apoptosis Signaling,RhoA Signali…
hsa-miR-16-5p	miR-16-5p (and other miRNAs w/seed AGCAGCA)	Ingenuity Expert Findings,TargetScan Human	Experimentally Observed,Moderate (predicted)	IGF1R	Cardiac Hypertrophy Signaling,EIF2 Signaling,Estrogen-Dependent Breast Cancer Signaling,Glioblastoma Multiforme Signaling,Glioma Signaling,Growth Hormone Signaling,Hepatic Fibrosis / Hepatic Stellate Cell Activation,Huntington's Disease Signaling,IGF-1 Signaling,Myc Mediated Apoptosis Signaling,NF-κB Signaling,PTEN Signaling,RhoA Signaling,Role of NFAT in Cardiac Hypertrophy,STAT3 Pathway,Synapti…
hsa-miR-16-5p	miR-16-5p (and other miRNAs w/seed AGCAGCA)	TarBase	Experimentally Observed	IGF2R	Glioma Signaling,NF-κB Signaling,PTEN Signaling,STAT3 Pathway
hsa-miR-16-5p	miR-16-5p (and other miRNAs w/seed AGCAGCA)	TarBase	Experimentally Observed	IPO4
hsa-miR-16-5p	miR-16-5p (and other miRNAs w/seed AGCAGCA)	TarBase,TargetScan Human	Experimentally Observed,Moderate (predicted)	ITGA2	Actin Cytoskeleton Signaling,Actin Nucleation by ARP-WASP Complex,Agranulocyte Adhesion and Diapedesis,Agrin Interactions at Neuromuscular Junction,Axonal Guidance Signaling,Caveolar-mediated Endocytosis Signaling,Cdc42 Signaling,CDK5 Signaling,Ephrin Receptor Signaling,ERK/MAPK Signaling,FAK Signaling,Germ Cell-Sertoli Cell Junction Signaling,Granulocyte Adhesion and Diapedesis,HGF Signaling,Int…
hsa-miR-16-5p	miR-16-5p (and other miRNAs w/seed AGCAGCA)	miRecords	Experimentally Observed	JUN	14-3-3-mediated Signaling,4-1BB Signaling in T Lymphocytes,Activation of IRF by Cytosolic Pattern Recognition Receptors,Acute Phase Response Signaling,Agrin Interactions at Neuromuscular Junction,Androgen Signaling,Apelin Endothelial Signaling Pathway,April Mediated Signaling,Aryl Hydrocarbon Receptor Signaling,ATM Signaling,B Cell Activating Factor Signaling,B Cell Receptor Signaling,BMP signali…
hsa-miR-16-5p	miR-16-5p (and other miRNAs w/seed AGCAGCA)	Ingenuity Expert Findings	Experimentally Observed	JUN/JUNB/JUND	NRF2-mediated Oxidative Stress Response,PCP pathway
hsa-miR-16-5p	miR-16-5p (and other miRNAs w/seed AGCAGCA)	TarBase,TargetScan Human	Experimentally Observed,High (predicted)	KCNN4	Adrenomedullin signaling pathway,Cellular Effects of Sildenafil (Viagra),GABA Receptor Signaling,Neuropathic Pain Signaling In Dorsal Horn Neurons
hsa-miR-16-5p	miR-16-5p (and other miRNAs w/seed AGCAGCA)	Ingenuity Expert Findings,TargetScan Human	Experimentally Observed,High (predicted)	KIF23	Mitotic Roles of Polo-Like Kinase
hsa-miR-16-5p	miR-16-5p (and other miRNAs w/seed AGCAGCA)	Ingenuity Expert Findings	Experimentally Observed	KITLG	Acute Myeloid Leukemia Signaling,Hematopoiesis from Multipotent Stem Cells,Hematopoiesis from Pluripotent Stem Cells,Melanocyte Development and Pigmentation Signaling
hsa-miR-16-5p	miR-16-5p (and other miRNAs w/seed AGCAGCA)	TarBase	Experimentally Observed	KPNA3	RAN Signaling,Role of PI3K/AKT Signaling in the Pathogenesis of Influenza
hsa-miR-16-5p	miR-16-5p (and other miRNAs w/seed AGCAGCA)	TarBase,TargetScan Human	Experimentally Observed,Moderate (predicted)	LAMC1	Agrin Interactions at Neuromuscular Junction,CDK5 Signaling,GP6 Signaling Pathway
hsa-miR-16-5p	miR-16-5p (and other miRNAs w/seed AGCAGCA)	TarBase,TargetScan Human	Experimentally Observed,Moderate (predicted)	LAMTOR3	cAMP-mediated signaling,ERK/MAPK Signaling,G-Protein Coupled Receptor Signaling,Molecular Mechanisms of Cancer
hsa-miR-16-5p	miR-16-5p (and other miRNAs w/seed AGCAGCA)	TarBase	Experimentally Observed	LAMTOR5
hsa-miR-16-5p	miR-16-5p (and other miRNAs w/seed AGCAGCA)	miRecords	Experimentally Observed	LDAH
hsa-miR-16-5p	miR-16-5p (and other miRNAs w/seed AGCAGCA)	TarBase,TargetScan Human	Experimentally Observed,High (predicted)	LUZP1
hsa-miR-16-5p	miR-16-5p (and other miRNAs w/seed AGCAGCA)	TarBase,TargetScan Human	Experimentally Observed,Moderate (predicted)	LYPLA2
hsa-miR-16-5p	miR-16-5p (and other miRNAs w/seed AGCAGCA)	TargetScan Human,miRecords	Experimentally Observed,High (predicted)	MAP2K1	14-3-3-mediated Signaling,4-1BB Signaling in T Lymphocytes,Actin Cytoskeleton Signaling,Acute Myeloid Leukemia Signaling,Acute Phase Response Signaling,Adrenomedullin signaling pathway,Aldosterone Signaling in Epithelial Cells,Antiproliferative Role of Somatostatin Receptor 2,Apelin Endothelial Signaling Pathway,Apoptosis Signaling,Axonal Guidance Signaling,B Cell Receptor Signaling,Bladder Cance…
hsa-miR-16-5p	miR-16-5p (and other miRNAs w/seed AGCAGCA)	miRecords	Experimentally Observed	MAP2K4	14-3-3-mediated Signaling,4-1BB Signaling in T Lymphocytes,Activation of IRF by Cytosolic Pattern Recognition Receptors,Acute Myeloid Leukemia Signaling,Acute Phase Response Signaling,Adrenomedullin signaling pathway,Agrin Interactions at Neuromuscular Junction,Antioxidant Action of Vitamin C,Apelin Endothelial Signaling Pathway,Apelin Liver Signaling Pathway,Apelin Pancreas Signaling Pathway,Apo…
hsa-miR-16-5p	miR-16-5p (and other miRNAs w/seed AGCAGCA)	Ingenuity Expert Findings	Experimentally Observed	MAPK3	14-3-3-mediated Signaling,4-1BB Signaling in T Lymphocytes,Actin Cytoskeleton Signaling,Acute Myeloid Leukemia Signaling,Acute Phase Response Signaling,Adrenomedullin signaling pathway,Agrin Interactions at Neuromuscular Junction,Aldosterone Signaling in Epithelial Cells,Amyloid Processing,Androgen Signaling,Antioxidant Action of Vitamin C,Antiproliferative Role of Somatostatin Receptor 2,Apelin …
hsa-miR-16-5p	miR-16-5p (and other miRNAs w/seed AGCAGCA)	miRecords	Experimentally Observed	MCL1	Apoptosis Signaling,IL-6 Signaling,IL-7 Signaling Pathway,PI3K/AKT Signaling
hsa-miR-16-5p	miR-16-5p (and other miRNAs w/seed AGCAGCA)	Ingenuity Expert Findings	Experimentally Observed	MGAT4A
hsa-miR-16-5p	miR-16-5p (and other miRNAs w/seed AGCAGCA)	Ingenuity Expert Findings	Experimentally Observed	mir-9
hsa-miR-16-5p	miR-16-5p (and other miRNAs w/seed AGCAGCA)	TarBase	Experimentally Observed	MLLT1
hsa-miR-16-5p	miR-16-5p (and other miRNAs w/seed AGCAGCA)	TarBase	Experimentally Observed	MLLT11
hsa-miR-16-5p	miR-16-5p (and other miRNAs w/seed AGCAGCA)	TarBase	Experimentally Observed	MRPL20
hsa-miR-16-5p	miR-16-5p (and other miRNAs w/seed AGCAGCA)	miRecords	Experimentally Observed	MSH2	Colorectal Cancer Metastasis Signaling,Hereditary Breast Cancer Signaling,Mismatch Repair in Eukaryotes,Ovarian Cancer Signaling,Role of BRCA1 in DNA Damage Response
hsa-miR-16-5p	miR-16-5p (and other miRNAs w/seed AGCAGCA)	TargetScan Human,miRecords	Experimentally Observed,High (predicted)	MYB	Sumoylation Pathway
hsa-miR-16-5p	miR-16-5p (and other miRNAs w/seed AGCAGCA)	TarBase,TargetScan Human	Experimentally Observed,Moderate (predicted)	NAA15
hsa-miR-16-5p	miR-16-5p (and other miRNAs w/seed AGCAGCA)	TarBase,TargetScan Human	Experimentally Observed,Moderate (predicted)	NAPG	Huntington's Disease Signaling,Phagosome Maturation,Tight Junction Signaling
hsa-miR-16-5p	miR-16-5p (and other miRNAs w/seed AGCAGCA)	Ingenuity Expert Findings,miRecords	Experimentally Observed	NFIA	Aryl Hydrocarbon Receptor Signaling
hsa-miR-16-5p	miR-16-5p (and other miRNAs w/seed AGCAGCA)	miRecords	Experimentally Observed	NIPAL2
hsa-miR-16-5p	miR-16-5p (and other miRNAs w/seed AGCAGCA)	TarBase,TargetScan Human	Experimentally Observed,Moderate (predicted)	NOTCH2	Epithelial Adherens Junction Signaling,Notch Signaling,Regulation of the Epithelial-Mesenchymal Transition Pathway,Th1 and Th2 Activation Pathway,Th1 Pathway,Th2 Pathway
hsa-miR-16-5p	miR-16-5p (and other miRNAs w/seed AGCAGCA)	TarBase	Experimentally Observed	NPR3	Adrenomedullin signaling pathway,Antiproliferative Role of Somatostatin Receptor 2,cAMP-mediated signaling,Corticotropin Releasing Hormone Signaling,G-Protein Coupled Receptor Signaling,Gap Junction Signaling,Gαi Signaling,Relaxin Signaling,Synaptic Long Term Depression
hsa-miR-16-5p	miR-16-5p (and other miRNAs w/seed AGCAGCA)	miRecords	Experimentally Observed	NT5DC1
hsa-miR-16-5p	miR-16-5p (and other miRNAs w/seed AGCAGCA)	Ingenuity Expert Findings	Experimentally Observed	OGT
hsa-miR-16-5p	miR-16-5p (and other miRNAs w/seed AGCAGCA)	miRecords	Experimentally Observed	OMA1
hsa-miR-16-5p	miR-16-5p (and other miRNAs w/seed AGCAGCA)	miRecords	Experimentally Observed	OSGEPL1
hsa-miR-16-5p	miR-16-5p (and other miRNAs w/seed AGCAGCA)	TarBase,TargetScan Human	Experimentally Observed,Moderate (predicted)	PAFAH1B2	Antioxidant Action of Vitamin C,Atherosclerosis Signaling,Eicosanoid Signaling,Endothelin-1 Signaling,Phospholipases,Reelin Signaling in Neurons,Role of MAPK Signaling in the Pathogenesis of Influenza,Sperm Motility,Synaptic Long Term Depression
hsa-miR-16-5p	miR-16-5p (and other miRNAs w/seed AGCAGCA)	TarBase	Experimentally Observed	PANX1	Gustation Pathway,Inflammasome pathway
hsa-miR-16-5p	miR-16-5p (and other miRNAs w/seed AGCAGCA)	TargetScan Human,miRecords	Experimentally Observed,Moderate (predicted)	PDCD4
hsa-miR-16-5p	miR-16-5p (and other miRNAs w/seed AGCAGCA)	TargetScan Human,miRecords	Experimentally Observed,Moderate (predicted)	PDCD6IP	14-3-3-mediated Signaling,Mechanisms of Viral Exit from Host Cells
hsa-miR-16-5p	miR-16-5p (and other miRNAs w/seed AGCAGCA)	miRecords	Experimentally Observed	PHKB	Protein Kinase A Signaling,α-Adrenergic Signaling
hsa-miR-16-5p	miR-16-5p (and other miRNAs w/seed AGCAGCA)	TarBase	Experimentally Observed	PHLDB2
hsa-miR-16-5p	miR-16-5p (and other miRNAs w/seed AGCAGCA)	TarBase,TargetScan Human	Experimentally Observed,Moderate (predicted)	PISD
hsa-miR-16-5p	miR-16-5p (and other miRNAs w/seed AGCAGCA)	TargetScan Human,miRecords	Experimentally Observed,High (predicted)	PLAG1
hsa-miR-16-5p	miR-16-5p (and other miRNAs w/seed AGCAGCA)	TarBase	Experimentally Observed	PLK1	Cell Cycle: G2/M DNA Damage Checkpoint Regulation,Mitotic Roles of Polo-Like Kinase,Pyridoxal 5'-phosphate Salvage Pathway,Role of BRCA1 in DNA Damage Response,Role of CHK Proteins in Cell Cycle Checkpoint Control,Salvage Pathways of Pyrimidine Ribonucleotides
hsa-miR-16-5p	miR-16-5p (and other miRNAs w/seed AGCAGCA)	miRecords	Experimentally Observed	PMS1
hsa-miR-16-5p	miR-16-5p (and other miRNAs w/seed AGCAGCA)	miRecords	Experimentally Observed	PNN
hsa-miR-16-5p	miR-16-5p (and other miRNAs w/seed AGCAGCA)	TarBase,TargetScan Human	Experimentally Observed,High (predicted)	PNP	Adenine and Adenosine Salvage I,Adenine and Adenosine Salvage III,Adenosine Nucleotides Degradation II,Arsenate Detoxification I (Glutaredoxin),Guanine and Guanosine Salvage I,Guanosine Nucleotides Degradation III,Purine Nucleotides Degradation II (Aerobic),Purine Ribonucleosides Degradation to Ribose-1-phosphate,Urate Biosynthesis/Inosine 5'-phosphate Degradation,Xanthine and Xanthosine Salvage
hsa-miR-16-5p	miR-16-5p (and other miRNAs w/seed AGCAGCA)	TarBase,TargetScan Human	Experimentally Observed,Moderate (predicted)	PPIF	Sirtuin Signaling Pathway
hsa-miR-16-5p	miR-16-5p (and other miRNAs w/seed AGCAGCA)	TarBase,TargetScan Human	Experimentally Observed,Moderate (predicted)	PPP2R5C	AMPK Signaling,ATM Signaling,Breast Cancer Regulation by Stathmin1,Cardiac β-adrenergic Signaling,CDK5 Signaling,Cell Cycle Regulation by BTG Family Proteins,Ceramide Signaling,CTLA4 Signaling in Cytotoxic T Lymphocytes,Cyclins and Cell Cycle Regulation,Dopamine Receptor Signaling,Dopamine-DARPP32 Feedback in cAMP Signaling,ERK/MAPK Signaling,HIPPO signaling,ILK Signaling,Mitotic Roles of Polo-Li…
hsa-miR-16-5p	miR-16-5p (and other miRNAs w/seed AGCAGCA)	miRecords	Experimentally Observed	PRIM1	Cell Cycle Control of Chromosomal Replication,NER Pathway
hsa-miR-16-5p	miR-16-5p (and other miRNAs w/seed AGCAGCA)	miRecords	Experimentally Observed	PRIMPOL
hsa-miR-16-5p	miR-16-5p (and other miRNAs w/seed AGCAGCA)	TarBase,TargetScan Human	Experimentally Observed,Moderate (predicted)	PSAT1	Serine Biosynthesis,Superpathway of Serine and Glycine Biosynthesis I
hsa-miR-16-5p	miR-16-5p (and other miRNAs w/seed AGCAGCA)	TarBase	Experimentally Observed	PTGS2	Cancer Drug Resistance By Drug Efflux,CD40 Signaling,Cholecystokinin/Gastrin-mediated Signaling,Colorectal Cancer Metastasis Signaling,Corticotropin Releasing Hormone Signaling,Eicosanoid Signaling,Endothelin-1 Signaling,Fatty Acid α-oxidation,Glucocorticoid Receptor Signaling,HGF Signaling,IL-17 Signaling,IL-8 Signaling,ILK Signaling,LXR/RXR Activation,MIF Regulation of Innate Immunity,MIF-media…
hsa-miR-16-5p	miR-16-5p (and other miRNAs w/seed AGCAGCA)	Ingenuity Expert Findings,TarBase,TargetScan Human	Experimentally Observed,High (predicted)	PURA
hsa-miR-16-5p	miR-16-5p (and other miRNAs w/seed AGCAGCA)	miRecords	Experimentally Observed	PWWP2A
hsa-miR-16-5p	miR-16-5p (and other miRNAs w/seed AGCAGCA)	miRecords	Experimentally Observed	RAB21
hsa-miR-16-5p	miR-16-5p (and other miRNAs w/seed AGCAGCA)	TarBase,TargetScan Human	Experimentally Observed,High (predicted)	RAB30
hsa-miR-16-5p	miR-16-5p (and other miRNAs w/seed AGCAGCA)	TargetScan Human,miRecords	Experimentally Observed,High (predicted)	RAB9B	AMPK Signaling
hsa-miR-16-5p	miR-16-5p (and other miRNAs w/seed AGCAGCA)	miRecords	Experimentally Observed	RAD51C
hsa-miR-16-5p	miR-16-5p (and other miRNAs w/seed AGCAGCA)	Ingenuity Expert Findings,TargetScan Human	Experimentally Observed,Moderate (predicted)	RAF1	14-3-3-mediated Signaling,Actin Cytoskeleton Signaling,Acute Myeloid Leukemia Signaling,Acute Phase Response Signaling,Adrenomedullin signaling pathway,Aldosterone Signaling in Epithelial Cells,Apelin Endothelial Signaling Pathway,Apoptosis Signaling,Axonal Guidance Signaling,B Cell Receptor Signaling,Bladder Cancer Signaling,BMP signaling pathway,Breast Cancer Regulation by Stathmin1,cAMP-mediat…
hsa-miR-16-5p	miR-16-5p (and other miRNAs w/seed AGCAGCA)	TarBase	Experimentally Observed	RARS	tRNA Charging
hsa-miR-16-5p	miR-16-5p (and other miRNAs w/seed AGCAGCA)	TargetScan Human,miRecords	Experimentally Observed,High (predicted)	RECK	Inhibition of Matrix Metalloproteases
hsa-miR-16-5p	miR-16-5p (and other miRNAs w/seed AGCAGCA)	TarBase	Experimentally Observed	RFT1
hsa-miR-16-5p	miR-16-5p (and other miRNAs w/seed AGCAGCA)	miRecords	Experimentally Observed	RHOT1	Actin Nucleation by ARP-WASP Complex,Cardiac Hypertrophy Signaling,Cholecystokinin/Gastrin-mediated Signaling,Colorectal Cancer Metastasis Signaling,CXCR4 Signaling,Germ Cell-Sertoli Cell Junction Signaling,Glioblastoma Multiforme Signaling,Glioma Invasiveness Signaling,Gαq Signaling,HMGB1 Signaling,IL-8 Signaling,ILK Signaling,Integrin Signaling,Molecular Mechanisms of Cancer,mTOR Signaling,Phag…
hsa-miR-16-5p	miR-16-5p (and other miRNAs w/seed AGCAGCA)	miRecords	Experimentally Observed	RIDA
hsa-miR-16-5p	miR-16-5p (and other miRNAs w/seed AGCAGCA)	miRecords	Experimentally Observed	RNASEL	Role of Pattern Recognition Receptors in Recognition of Bacteria and Viruses,Role of PKR in Interferon Induction and Antiviral Response
hsa-miR-16-5p	miR-16-5p (and other miRNAs w/seed AGCAGCA)	TarBase,TargetScan Human	Experimentally Observed,Moderate (predicted)	RTN4	Axonal Guidance Signaling
hsa-miR-16-5p	miR-16-5p (and other miRNAs w/seed AGCAGCA)	TarBase	Experimentally Observed	SEC24A
hsa-miR-16-5p	miR-16-5p (and other miRNAs w/seed AGCAGCA)	TarBase	Experimentally Observed	SERPINE2	p53 Signaling
hsa-miR-16-5p	miR-16-5p (and other miRNAs w/seed AGCAGCA)	TarBase,TargetScan Human	Experimentally Observed,High (predicted)	SHOC2
hsa-miR-16-5p	miR-16-5p (and other miRNAs w/seed AGCAGCA)	miRecords	Experimentally Observed	SKAP2
hsa-miR-16-5p	miR-16-5p (and other miRNAs w/seed AGCAGCA)	TarBase,TargetScan Human,miRecords	Experimentally Observed,Moderate (predicted)	SLC12A2	Aldosterone Signaling in Epithelial Cells,Sperm Motility
hsa-miR-16-5p	miR-16-5p (and other miRNAs w/seed AGCAGCA)	TarBase	Experimentally Observed	SLC16A3	TR/RXR Activation
hsa-miR-16-5p	miR-16-5p (and other miRNAs w/seed AGCAGCA)	TarBase,TargetScan Human	Experimentally Observed,Moderate (predicted)	SLC25A22
hsa-miR-16-5p	miR-16-5p (and other miRNAs w/seed AGCAGCA)	miRecords	Experimentally Observed	SLC35A1
hsa-miR-16-5p	miR-16-5p (and other miRNAs w/seed AGCAGCA)	miRecords	Experimentally Observed	SLC35B3
hsa-miR-16-5p	miR-16-5p (and other miRNAs w/seed AGCAGCA)	TarBase	Experimentally Observed	SLC38A1	Glutamate Receptor Signaling
hsa-miR-16-5p	miR-16-5p (and other miRNAs w/seed AGCAGCA)	TarBase	Experimentally Observed	SLC38A5
hsa-miR-16-5p	miR-16-5p (and other miRNAs w/seed AGCAGCA)	TarBase,TargetScan Human	Experimentally Observed,Moderate (predicted)	SLC7A1	eNOS Signaling,Nitric Oxide Signaling in the Cardiovascular System
hsa-miR-16-5p	miR-16-5p (and other miRNAs w/seed AGCAGCA)	Ingenuity Expert Findings	Experimentally Observed	SPI1	Acute Myeloid Leukemia Signaling,IL-12 Signaling and Production in Macrophages,Production of Nitric Oxide and Reactive Oxygen Species in Macrophages,Th1 and Th2 Activation Pathway,Th2 Pathway
hsa-miR-16-5p	miR-16-5p (and other miRNAs w/seed AGCAGCA)	TarBase,TargetScan Human	Experimentally Observed,Moderate (predicted)	SPTLC1	Ceramide Biosynthesis,Endocannabinoid Cancer Inhibition Pathway
hsa-miR-16-5p	miR-16-5p (and other miRNAs w/seed AGCAGCA)	TarBase	Experimentally Observed	SQSTM1	autophagy,NRF2-mediated Oxidative Stress Response
hsa-miR-16-5p	miR-16-5p (and other miRNAs w/seed AGCAGCA)	TarBase,TargetScan Human	Experimentally Observed,High (predicted)	SRPRA
hsa-miR-16-5p	miR-16-5p (and other miRNAs w/seed AGCAGCA)	TarBase	Experimentally Observed	SRPRB
hsa-miR-16-5p	miR-16-5p (and other miRNAs w/seed AGCAGCA)	miRecords	Experimentally Observed	TIA1
hsa-miR-16-5p	miR-16-5p (and other miRNAs w/seed AGCAGCA)	TarBase,TargetScan Human	Experimentally Observed,High (predicted)	TMEM109
hsa-miR-16-5p	miR-16-5p (and other miRNAs w/seed AGCAGCA)	TarBase,TargetScan Human	Experimentally Observed,High (predicted)	TMEM189-UBE2V1
hsa-miR-16-5p	miR-16-5p (and other miRNAs w/seed AGCAGCA)	miRecords	Experimentally Observed	TMEM251
hsa-miR-16-5p	miR-16-5p (and other miRNAs w/seed AGCAGCA)	TarBase,TargetScan Human	Experimentally Observed,Moderate (predicted)	TMEM43
hsa-miR-16-5p	miR-16-5p (and other miRNAs w/seed AGCAGCA)	TarBase,TargetScan Human	Experimentally Observed,Moderate (predicted)	TNFSF9	4-1BB Signaling in T Lymphocytes
hsa-miR-16-5p	miR-16-5p (and other miRNAs w/seed AGCAGCA)	TarBase,TargetScan Human	Experimentally Observed,Moderate (predicted)	TOMM34	Sirtuin Signaling Pathway
hsa-miR-16-5p	miR-16-5p (and other miRNAs w/seed AGCAGCA)	miRecords	Experimentally Observed	TPI1	Glycolysis I,Sucrose Degradation V (Mammalian)
hsa-miR-16-5p	miR-16-5p (and other miRNAs w/seed AGCAGCA)	TarBase,TargetScan Human	Experimentally Observed,High (predicted)	TPM3	Calcium Signaling
hsa-miR-16-5p	miR-16-5p (and other miRNAs w/seed AGCAGCA)	TarBase,TargetScan Human,miRecords	Experimentally Observed,High (predicted)	TPPP3
hsa-miR-16-5p	miR-16-5p (and other miRNAs w/seed AGCAGCA)	miRecords	Experimentally Observed	TRMT13
hsa-miR-16-5p	miR-16-5p (and other miRNAs w/seed AGCAGCA)	TarBase,TargetScan Human	Experimentally Observed,Moderate (predicted)	TXN2	Mitochondrial Dysfunction
hsa-miR-16-5p	miR-16-5p (and other miRNAs w/seed AGCAGCA)	TarBase	Experimentally Observed	UBE2S	Huntington's Disease Signaling,Hypoxia Signaling in the Cardiovascular System,Protein Ubiquitination Pathway
hsa-miR-16-5p	miR-16-5p (and other miRNAs w/seed AGCAGCA)	TarBase,TargetScan Human	Experimentally Observed,Moderate (predicted)	UBE4A	Protein Ubiquitination Pathway
hsa-miR-16-5p	miR-16-5p (and other miRNAs w/seed AGCAGCA)	Ingenuity Expert Findings,TargetScan Human	Experimentally Observed,Moderate (predicted)	UCP2	Mitochondrial Dysfunction,Sirtuin Signaling Pathway,TR/RXR Activation
hsa-miR-16-5p	miR-16-5p (and other miRNAs w/seed AGCAGCA)	miRecords	Experimentally Observed	UGDH	Colanic Acid Building Blocks Biosynthesis,UDP-D-xylose and UDP-D-glucuronate Biosynthesis
hsa-miR-16-5p	miR-16-5p (and other miRNAs w/seed AGCAGCA)	miRecords	Experimentally Observed	UGP2	Colanic Acid Building Blocks Biosynthesis,Glycogen Biosynthesis II (from UDP-D-Glucose)
hsa-miR-16-5p	miR-16-5p (and other miRNAs w/seed AGCAGCA)	TarBase	Experimentally Observed	UTP15
hsa-miR-16-5p	miR-16-5p (and other miRNAs w/seed AGCAGCA)	TargetScan Human,miRecords	Experimentally Observed,High (predicted)	VEGFA	Amyotrophic Lateral Sclerosis Signaling,Axonal Guidance Signaling,Bladder Cancer Signaling,Clathrin-mediated Endocytosis Signaling,Colorectal Cancer Metastasis Signaling,Corticotropin Releasing Hormone Signaling,EIF2 Signaling,Endocannabinoid Cancer Inhibition Pathway,eNOS Signaling,Ephrin Receptor Signaling,Hepatic Fibrosis / Hepatic Stellate Cell Activation,HIF1α Signaling,Hypoxia Signaling in …
hsa-miR-16-5p	miR-16-5p (and other miRNAs w/seed AGCAGCA)	miRecords	Experimentally Observed	VPS45
hsa-miR-16-5p	miR-16-5p (and other miRNAs w/seed AGCAGCA)	TarBase,TargetScan Human	Experimentally Observed,High (predicted)	VTI1B	Huntington's Disease Signaling,Phagosome Maturation,Tight Junction Signaling
hsa-miR-16-5p	miR-16-5p (and other miRNAs w/seed AGCAGCA)	Ingenuity Expert Findings,TargetScan Human	Experimentally Observed,High (predicted)	WEE1	Cell Cycle: G2/M DNA Damage Checkpoint Regulation,Cyclins and Cell Cycle Regulation,Hereditary Breast Cancer Signaling,Mitotic Roles of Polo-Like Kinase
hsa-miR-16-5p	miR-16-5p (and other miRNAs w/seed AGCAGCA)	miRecords	Experimentally Observed	WIPF1	Actin Nucleation by ARP-WASP Complex,Axonal Guidance Signaling,Cdc42 Signaling,Ephrin Receptor Signaling,Integrin Signaling,Leukocyte Extravasation Signaling,Regulation of Actin-based Motility by Rho,Signaling by Rho Family GTPases
hsa-miR-16-5p	miR-16-5p (and other miRNAs w/seed AGCAGCA)	Ingenuity Expert Findings,TargetScan Human	Experimentally Observed,High (predicted)	WNT3A	Axonal Guidance Signaling,Basal Cell Carcinoma Signaling,Colorectal Cancer Metastasis Signaling,Glioblastoma Multiforme Signaling,Human Embryonic Stem Cell Pluripotency,Molecular Mechanisms of Cancer,Mouse Embryonic Stem Cell Pluripotency,Osteoarthritis Pathway,Ovarian Cancer Signaling,PCP pathway,Regulation of the Epithelial-Mesenchymal Transition Pathway,Role of Macrophages, Fibroblasts and End…
hsa-miR-16-5p	miR-16-5p (and other miRNAs w/seed AGCAGCA)	miRecords	Experimentally Observed	WT1	p53 Signaling,VDR/RXR Activation
hsa-miR-16-5p	miR-16-5p (and other miRNAs w/seed AGCAGCA)	TarBase,TargetScan Human	Experimentally Observed,Moderate (predicted)	YIF1B
hsa-miR-16-5p	miR-16-5p (and other miRNAs w/seed AGCAGCA)	miRecords	Experimentally Observed	ZNF559
hsa-miR-16-5p	miR-16-5p (and other miRNAs w/seed AGCAGCA)	TarBase,TargetScan Human	Experimentally Observed,High (predicted)	ZNF622
hsa-miR-16-5p	miR-16-5p (and other miRNAs w/seed AGCAGCA)	Ingenuity Expert Findings,TargetScan Human	Experimentally Observed,Moderate (predicted)	ZYX	Epithelial Adherens Junction Signaling,Germ Cell-Sertoli Cell Junction Signaling,Integrin Signaling,Remodeling of Epithelial Adherens Junctions
hsa-miR-93-5p	miR-17-5p (and other miRNAs w/seed AAAGUGC)	Ingenuity Expert Findings,TargetScan Human,miRecords	Experimentally Observed,Moderate (predicted)	APP	Amyloid Processing,Docosahexaenoic Acid (DHA) Signaling,Mitochondrial Dysfunction,Neuroinflammation Signaling Pathway,Neuroprotective Role of THOP1 in Alzheimer's Disease,Reelin Signaling in Neurons,Sirtuin Signaling Pathway
hsa-miR-93-5p	miR-17-5p (and other miRNAs w/seed AAAGUGC)	TarBase,TargetScan Human,miRecords	Experimentally Observed,High (predicted)	ARID4B	DNA Methylation and Transcriptional Repression Signaling
hsa-miR-93-5p	miR-17-5p (and other miRNAs w/seed AAAGUGC)	Ingenuity Expert Findings,TargetScan Human	Experimentally Observed,High (predicted)	BAMBI	Hepatic Fibrosis / Hepatic Stellate Cell Activation
hsa-miR-93-5p	miR-17-5p (and other miRNAs w/seed AAAGUGC)	miRecords	Experimentally Observed	BCL2	Adrenomedullin signaling pathway,Amyotrophic Lateral Sclerosis Signaling,Apoptosis Signaling,autophagy,Ceramide Signaling,Cytotoxic T Lymphocyte-mediated Apoptosis of Target Cells,Death Receptor Signaling,Docosahexaenoic Acid (DHA) Signaling,EIF2 Signaling,Glucocorticoid Receptor Signaling,Hepatic Fibrosis / Hepatic Stellate Cell Activation,IL-7 Signaling Pathway,IL-8 Signaling,Induction of Apopt…
hsa-miR-93-5p	miR-17-5p (and other miRNAs w/seed AAAGUGC)	Ingenuity Expert Findings,miRecords	Experimentally Observed	BCL2L11	Apoptosis Signaling,Molecular Mechanisms of Cancer,PTEN Signaling,Sirtuin Signaling Pathway
hsa-miR-93-5p	miR-17-5p (and other miRNAs w/seed AAAGUGC)	TargetScan Human,miRecords	Experimentally Observed,High (predicted)	BMPR2	Adipogenesis pathway,BMP signaling pathway,Cardiomyocyte Differentiation via BMP Receptors,Epithelial Adherens Junction Signaling,Factors Promoting Cardiogenesis in Vertebrates,Human Embryonic Stem Cell Pluripotency,Iron homeostasis signaling pathway,Molecular Mechanisms of Cancer,Mouse Embryonic Stem Cell Pluripotency,Neuroinflammation Signaling Pathway,NF-κB Signaling,Osteoarthritis Pathway,PPA…
hsa-miR-93-5p	miR-17-5p (and other miRNAs w/seed AAAGUGC)	Ingenuity Expert Findings,TargetScan Human	Experimentally Observed,Moderate (predicted)	BNIP2
hsa-miR-93-5p	miR-17-5p (and other miRNAs w/seed AAAGUGC)	Ingenuity Expert Findings	Experimentally Observed	CAMTA1
hsa-miR-93-5p	miR-17-5p (and other miRNAs w/seed AAAGUGC)	TargetScan Human,miRecords	Experimentally Observed,Moderate (predicted)	CCND1	Acute Myeloid Leukemia Signaling,AMPK Signaling,Androgen Signaling,Aryl Hydrocarbon Receptor Signaling,Bladder Cancer Signaling,Cell Cycle Regulation by BTG Family Proteins,Cell Cycle: G1/S Checkpoint Regulation,Chronic Myeloid Leukemia Signaling,Colorectal Cancer Metastasis Signaling,Cyclins and Cell Cycle Regulation,EIF2 Signaling,Endocannabinoid Cancer Inhibition Pathway,Endocannabinoid Develo…
hsa-miR-93-5p	miR-17-5p (and other miRNAs w/seed AAAGUGC)	Ingenuity Expert Findings,TarBase,TargetScan Human,miRecords	Experimentally Observed,High (predicted)	CDKN1A	AMPK Signaling,Antiproliferative Role of Somatostatin Receptor 2,Aryl Hydrocarbon Receptor Signaling,ATM Signaling,Bladder Cancer Signaling,Breast Cancer Regulation by Stathmin1,Cell Cycle: G1/S Checkpoint Regulation,Cell Cycle: G2/M DNA Damage Checkpoint Regulation,Chronic Myeloid Leukemia Signaling,Cyclins and Cell Cycle Regulation,Endocannabinoid Cancer Inhibition Pathway,Estrogen-mediated S-p…
hsa-miR-93-5p	miR-17-5p (and other miRNAs w/seed AAAGUGC)	Ingenuity Expert Findings	Experimentally Observed	CREB1	AMPK Signaling,ATM Signaling,B Cell Receptor Signaling,BMP signaling pathway,Calcium Signaling,cAMP-mediated signaling,Cardiac Hypertrophy Signaling,Circadian Rhythm Signaling,Corticotropin Releasing Hormone Signaling,CREB Signaling in Neurons,Dendritic Cell Maturation,Dopamine-DARPP32 Feedback in cAMP Signaling,Endocannabinoid Cancer Inhibition Pathway,Endocannabinoid Developing Neuron Pathway,E…
hsa-miR-93-5p	miR-17-5p (and other miRNAs w/seed AAAGUGC)	Ingenuity Expert Findings,TargetScan Human	Experimentally Observed,Moderate (predicted)	CRIM1
hsa-miR-93-5p	miR-17-5p (and other miRNAs w/seed AAAGUGC)	TargetScan Human,miRecords	Experimentally Observed,High (predicted)	CXCL8	Agranulocyte Adhesion and Diapedesis,Airway Pathology in Chronic Obstructive Pulmonary Disease,Atherosclerosis Signaling,Bladder Cancer Signaling,Communication between Innate and Adaptive Immune Cells,Glucocorticoid Receptor Signaling,Granulocyte Adhesion and Diapedesis,Hematopoiesis from Pluripotent Stem Cells,Hepatic Cholestasis,Hepatic Fibrosis / Hepatic Stellate Cell Activation,HMGB1 Signalin…
hsa-miR-93-5p	miR-17-5p (and other miRNAs w/seed AAAGUGC)	Ingenuity Expert Findings,TarBase,TargetScan Human,miRecords	Experimentally Observed,High (predicted)	E2F1	Aryl Hydrocarbon Receptor Signaling,Bladder Cancer Signaling,Breast Cancer Regulation by Stathmin1,Cell Cycle Regulation by BTG Family Proteins,Cell Cycle: G1/S Checkpoint Regulation,Chronic Myeloid Leukemia Signaling,Cyclins and Cell Cycle Regulation,Estrogen-mediated S-phase Entry,Glioblastoma Multiforme Signaling,Glioma Signaling,Hereditary Breast Cancer Signaling,Melanoma Signaling,Molecular …
hsa-miR-93-5p	miR-17-5p (and other miRNAs w/seed AAAGUGC)	Ingenuity Expert Findings,TargetScan Human	Experimentally Observed,Moderate (predicted)	E2F2	Breast Cancer Regulation by Stathmin1,Cell Cycle Regulation by BTG Family Proteins,Cell Cycle: G1/S Checkpoint Regulation,Chronic Myeloid Leukemia Signaling,Cyclins and Cell Cycle Regulation,Estrogen-mediated S-phase Entry,Glioblastoma Multiforme Signaling,Glioma Signaling,Molecular Mechanisms of Cancer,Pancreatic Adenocarcinoma Signaling,Role of BRCA1 in DNA Damage Response,Role of CHK Proteins …
hsa-miR-93-5p	miR-17-5p (and other miRNAs w/seed AAAGUGC)	Ingenuity Expert Findings	Experimentally Observed	E2F3	Breast Cancer Regulation by Stathmin1,Cell Cycle Regulation by BTG Family Proteins,Cell Cycle: G1/S Checkpoint Regulation,Chronic Myeloid Leukemia Signaling,Cyclins and Cell Cycle Regulation,Estrogen-mediated S-phase Entry,Glioblastoma Multiforme Signaling,Glioma Signaling,Molecular Mechanisms of Cancer,Pancreatic Adenocarcinoma Signaling,Role of BRCA1 in DNA Damage Response,Role of CHK Proteins …
hsa-miR-93-5p	miR-17-5p (and other miRNAs w/seed AAAGUGC)	Ingenuity Expert Findings,TargetScan Human	Experimentally Observed,Moderate (predicted)	EGR2	Adipogenesis pathway
hsa-miR-93-5p	miR-17-5p (and other miRNAs w/seed AAAGUGC)	TargetScan Human,miRecords	Experimentally Observed,Moderate (predicted)	ESR1	Aryl Hydrocarbon Receptor Signaling,eNOS Signaling,ERK/MAPK Signaling,Estrogen Receptor Signaling,Estrogen-Dependent Breast Cancer Signaling,Estrogen-mediated S-phase Entry,Glucocorticoid Receptor Signaling,Hepatic Cholestasis,RhoGDI Signaling
hsa-miR-93-5p	miR-17-5p (and other miRNAs w/seed AAAGUGC)	Ingenuity Expert Findings,TargetScan Human	Experimentally Observed,High (predicted)	HBP1
hsa-miR-93-5p	miR-17-5p (and other miRNAs w/seed AAAGUGC)	TarBase,miRecords	Experimentally Observed	HIPK3
hsa-miR-93-5p	miR-17-5p (and other miRNAs w/seed AAAGUGC)	miRecords	Experimentally Observed	ITCH	HIPPO signaling
hsa-miR-93-5p	miR-17-5p (and other miRNAs w/seed AAAGUGC)	TargetScan Human,miRecords	Experimentally Observed,Moderate (predicted)	JAK1	CNTF Signaling,Colorectal Cancer Metastasis Signaling,EGF Signaling,Glucocorticoid Receptor Signaling,IGF-1 Signaling,IL-10 Signaling,IL-15 Production,IL-15 Signaling,IL-17 Signaling,IL-17A Signaling in Airway Cells,IL-2 Signaling,IL-22 Signaling,IL-3 Signaling,IL-4 Signaling,IL-7 Signaling Pathway,IL-9 Signaling,iNOS Signaling,Insulin Receptor Signaling,Interferon Signaling,Iron homeostasis sign…
hsa-miR-93-5p	miR-17-5p (and other miRNAs w/seed AAAGUGC)	TargetScan Human,miRecords	Experimentally Observed,Moderate (predicted)	MAP3K12	B Cell Receptor Signaling,Cardiac Hypertrophy Signaling,CD27 Signaling in Lymphocytes,Germ Cell-Sertoli Cell Junction Signaling,GNRH Signaling,HGF Signaling,NGF Signaling,PKCθ Signaling in T Lymphocytes,Production of Nitric Oxide and Reactive Oxygen Species in Macrophages,RANK Signaling in Osteoclasts,SAPK/JNK Signaling,Sertoli Cell-Sertoli Cell Junction Signaling,Signaling by Rho Family GTPases,…
hsa-miR-93-5p	miR-17-5p (and other miRNAs w/seed AAAGUGC)	miRecords	Experimentally Observed	MEF2D	Apelin Endothelial Signaling Pathway,Calcium Signaling,Calcium-induced T Lymphocyte Apoptosis,Cardiac Hypertrophy Signaling,Cholecystokinin/Gastrin-mediated Signaling,Corticotropin Releasing Hormone Signaling,ERK5 Signaling,Gα12/13 Signaling,Nur77 Signaling in T Lymphocytes,p38 MAPK Signaling,Phospholipase C Signaling,Role of NFAT in Cardiac Hypertrophy,Role of NFAT in Regulation of the Immune Re…
hsa-miR-93-5p	miR-17-5p (and other miRNAs w/seed AAAGUGC)	Ingenuity Expert Findings	Experimentally Observed	MICA	Crosstalk between Dendritic Cells and Natural Killer Cells
hsa-miR-93-5p	miR-17-5p (and other miRNAs w/seed AAAGUGC)	Ingenuity Expert Findings,TargetScan Human	Experimentally Observed,Moderate (predicted)	MMP3	Agranulocyte Adhesion and Diapedesis,Atherosclerosis Signaling,Axonal Guidance Signaling,Bladder Cancer Signaling,Colorectal Cancer Metastasis Signaling,Granulocyte Adhesion and Diapedesis,HIF1α Signaling,IL-17 Signaling,Inhibition of Matrix Metalloproteases,Leukocyte Extravasation Signaling,Neuroinflammation Signaling Pathway,Oncostatin M Signaling,Osteoarthritis Pathway,Role of Macrophages, Fib…
hsa-miR-93-5p	miR-17-5p (and other miRNAs w/seed AAAGUGC)	TarBase,miRecords	Experimentally Observed	MYLIP	LXR/RXR Activation
hsa-miR-93-5p	miR-17-5p (and other miRNAs w/seed AAAGUGC)	TarBase,TargetScan Human,miRecords	Experimentally Observed,Moderate (predicted)	NCOA3	Aryl Hydrocarbon Receptor Signaling,Estrogen Receptor Signaling,Glucocorticoid Receptor Signaling,PPARα/RXRα Activation,Role of Wnt/GSK-3β Signaling in the Pathogenesis of Influenza,TR/RXR Activation,VDR/RXR Activation
hsa-miR-93-5p	miR-17-5p (and other miRNAs w/seed AAAGUGC)	TargetScan Human,miRecords	Experimentally Observed,Moderate (predicted)	PAK5	Actin Cytoskeleton Signaling,Agrin Interactions at Neuromuscular Junction,Angiopoietin Signaling,Axonal Guidance Signaling,CCR3 Signaling in Eosinophils,CXCR4 Signaling,Ephrin Receptor Signaling,ErbB Signaling,ERK/MAPK Signaling,FAK Signaling,Germ Cell-Sertoli Cell Junction Signaling,GNRH Signaling,Integrin Signaling,Molecular Mechanisms of Cancer,Natural Killer Cell Signaling,PAK Signaling,Paxil…
hsa-miR-93-5p	miR-17-5p (and other miRNAs w/seed AAAGUGC)	Ingenuity Expert Findings,TargetScan Human	Experimentally Observed,High (predicted)	PKD2
hsa-miR-93-5p	miR-17-5p (and other miRNAs w/seed AAAGUGC)	Ingenuity Expert Findings	Experimentally Observed	PPARG	Adipogenesis pathway,Adrenomedullin signaling pathway,ERK/MAPK Signaling,FXR/RXR Activation,IL-12 Signaling and Production in Macrophages,Osteoarthritis Pathway,PEDF Signaling,Polyamine Regulation in Colon Cancer,PPAR Signaling,Sirtuin Signaling Pathway,Thyroid Cancer Signaling,Type II Diabetes Mellitus Signaling,Unfolded protein response
hsa-miR-93-5p	miR-17-5p (and other miRNAs w/seed AAAGUGC)	Ingenuity Expert Findings,TargetScan Human	Experimentally Observed,Moderate (predicted)	PTEN	3-phosphoinositide Biosynthesis,3-phosphoinositide Degradation,B Cell Receptor Signaling,Cancer Drug Resistance By Drug Efflux,D-myo-inositol (1,3,4)-trisphosphate Biosynthesis,D-myo-inositol (1,4,5,6)-Tetrakisphosphate Biosynthesis,D-myo-inositol (3,4,5,6)-tetrakisphosphate Biosynthesis,D-myo-inositol-5-phosphate Metabolism,Endometrial Cancer Signaling,Epithelial Adherens Junction Signaling,ErbB…
hsa-miR-93-5p	miR-17-5p (and other miRNAs w/seed AAAGUGC)	Ingenuity Expert Findings	Experimentally Observed	PURA
hsa-miR-93-5p	miR-17-5p (and other miRNAs w/seed AAAGUGC)	Ingenuity Expert Findings,TarBase,miRecords	Experimentally Observed	RB1	Adipogenesis pathway,Antiproliferative Role of TOB in T Cell Signaling,Aryl Hydrocarbon Receptor Signaling,Bladder Cancer Signaling,Cell Cycle Regulation by BTG Family Proteins,Cell Cycle: G1/S Checkpoint Regulation,Chronic Myeloid Leukemia Signaling,Cyclins and Cell Cycle Regulation,Estrogen-mediated S-phase Entry,Glioblastoma Multiforme Signaling,Glioma Signaling,Hereditary Breast Cancer Signal…
hsa-miR-93-5p	miR-17-5p (and other miRNAs w/seed AAAGUGC)	TarBase,TargetScan Human,miRecords	Experimentally Observed,Moderate (predicted)	RBL2	Aryl Hydrocarbon Receptor Signaling,Cell Cycle: G1/S Checkpoint Regulation,Chronic Myeloid Leukemia Signaling,Glioma Signaling,Role of BRCA1 in DNA Damage Response
hsa-miR-93-5p	miR-17-5p (and other miRNAs w/seed AAAGUGC)	Ingenuity Expert Findings,miRecords	Experimentally Observed	RUNX1	Acute Myeloid Leukemia Signaling,GM-CSF Signaling,Th17 Activation Pathway
hsa-miR-93-5p	miR-17-5p (and other miRNAs w/seed AAAGUGC)	TargetScan Human,miRecords	Experimentally Observed,Moderate (predicted)	S1PR1	cAMP-mediated signaling,Ceramide Signaling,G-Protein Coupled Receptor Signaling,Gαi Signaling,Human Embryonic Stem Cell Pluripotency,Sphingosine-1-phosphate Signaling,Th1 and Th2 Activation Pathway,Th2 Pathway
hsa-miR-93-5p	miR-17-5p (and other miRNAs w/seed AAAGUGC)	Ingenuity Expert Findings,TargetScan Human,miRecords	Experimentally Observed,High (predicted)	STAT3	Acute Myeloid Leukemia Signaling,Acute Phase Response Signaling,cAMP-mediated signaling,CD40 Signaling,CNTF Signaling,Colorectal Cancer Metastasis Signaling,EGF Signaling,Endocannabinoid Developing Neuron Pathway,Ephrin Receptor Signaling,ErbB2-ErbB3 Signaling,ERK/MAPK Signaling,FGF Signaling,FLT3 Signaling in Hematopoietic Progenitor Cells,G-Protein Coupled Receptor Signaling,Glucocorticoid Rece…
hsa-miR-93-5p	miR-17-5p (and other miRNAs w/seed AAAGUGC)	Ingenuity Expert Findings,TarBase,TargetScan Human	Experimentally Observed,High (predicted)	TGFBR2	Antiproliferative Role of TOB in T Cell Signaling,Cardiac Hypertrophy Signaling,Chronic Myeloid Leukemia Signaling,Colorectal Cancer Metastasis Signaling,Epithelial Adherens Junction Signaling,Factors Promoting Cardiogenesis in Vertebrates,Germ Cell-Sertoli Cell Junction Signaling,Glucocorticoid Receptor Signaling,Hepatic Fibrosis / Hepatic Stellate Cell Activation,Human Embryonic Stem Cell Pluri…
hsa-miR-93-5p	miR-17-5p (and other miRNAs w/seed AAAGUGC)	Ingenuity Expert Findings	Experimentally Observed	TLR7	Altered T Cell and B Cell Signaling in Rheumatoid Arthritis,Colorectal Cancer Metastasis Signaling,Communication between Innate and Adaptive Immune Cells,Crosstalk between Dendritic Cells and Natural Killer Cells,Neuroinflammation Signaling Pathway,NF-κB Signaling,Phagosome Formation,Role of Macrophages, Fibroblasts and Endothelial Cells in Rheumatoid Arthritis,Role of Pattern Recognition Recepto…
hsa-miR-93-5p	miR-17-5p (and other miRNAs w/seed AAAGUGC)	Ingenuity Expert Findings	Experimentally Observed	TNF	14-3-3-mediated Signaling,Activation of IRF by Cytosolic Pattern Recognition Receptors,Acute Phase Response Signaling,Adipogenesis pathway,Adrenomedullin signaling pathway,Agranulocyte Adhesion and Diapedesis,Airway Inflammation in Asthma,Airway Pathology in Chronic Obstructive Pulmonary Disease,Allograft Rejection Signaling,Altered T Cell and B Cell Signaling in Rheumatoid Arthritis,Antioxidant …
hsa-miR-93-5p	miR-17-5p (and other miRNAs w/seed AAAGUGC)	Ingenuity Expert Findings	Experimentally Observed	TP63	Calcium Signaling,p53 Signaling
hsa-miR-93-5p	miR-17-5p (and other miRNAs w/seed AAAGUGC)	miRecords	Experimentally Observed	TUSC2
hsa-miR-93-5p	miR-17-5p (and other miRNAs w/seed AAAGUGC)	miRecords	Experimentally Observed	VEGFA	Amyotrophic Lateral Sclerosis Signaling,Axonal Guidance Signaling,Bladder Cancer Signaling,Clathrin-mediated Endocytosis Signaling,Colorectal Cancer Metastasis Signaling,Corticotropin Releasing Hormone Signaling,EIF2 Signaling,Endocannabinoid Cancer Inhibition Pathway,eNOS Signaling,Ephrin Receptor Signaling,Hepatic Fibrosis / Hepatic Stellate Cell Activation,HIF1α Signaling,Hypoxia Signaling in …
hsa-miR-93-5p	miR-17-5p (and other miRNAs w/seed AAAGUGC)	miRecords	Experimentally Observed	VIM	14-3-3-mediated Signaling,Endocannabinoid Cancer Inhibition Pathway,ILK Signaling,Signaling by Rho Family GTPases
hsa-miR-93-5p	miR-17-5p (and other miRNAs w/seed AAAGUGC)	TargetScan Human,miRecords	Experimentally Observed,High (predicted)	ZBTB7A
hsa-miR-199b-3p	miR-199a-3p (and other miRNAs w/seed CAGUAGU)	Ingenuity Expert Findings,TargetScan Human	Experimentally Observed,Moderate (predicted)	CALU
hsa-miR-199b-3p	miR-199a-3p (and other miRNAs w/seed CAGUAGU)	Ingenuity Expert Findings,TargetScan Human	Experimentally Observed,Moderate (predicted)	CD44	Glioma Invasiveness Signaling,HIPPO signaling,Leukocyte Extravasation Signaling,Ovarian Cancer Signaling,Rac Signaling,RhoGDI Signaling,Wnt/β-catenin Signaling
hsa-miR-199b-3p	miR-199a-3p (and other miRNAs w/seed CAGUAGU)	Ingenuity Expert Findings,TargetScan Human	Experimentally Observed,Moderate (predicted)	FN1	Actin Cytoskeleton Signaling,Acute Phase Response Signaling,Agranulocyte Adhesion and Diapedesis,Hepatic Fibrosis / Hepatic Stellate Cell Activation,ILK Signaling,Osteoarthritis Pathway,Phagosome Formation,Role of Macrophages, Fibroblasts and Endothelial Cells in Rheumatoid Arthritis
hsa-miR-199b-3p	miR-199a-3p (and other miRNAs w/seed CAGUAGU)	Ingenuity Expert Findings,TargetScan Human	Experimentally Observed,High (predicted)	FUBP1
hsa-miR-199b-3p	miR-199a-3p (and other miRNAs w/seed CAGUAGU)	TarBase	Experimentally Observed	MET	3-phosphoinositide Biosynthesis,Axonal Guidance Signaling,Clathrin-mediated Endocytosis Signaling,Epithelial Adherens Junction Signaling,FGF Signaling,Hepatic Fibrosis / Hepatic Stellate Cell Activation,HGF Signaling,IL-7 Signaling Pathway,Macropinocytosis Signaling,Regulation of the Epithelial-Mesenchymal Transition Pathway,Remodeling of Epithelial Adherens Junctions,Renal Cell Carcinoma Signali…
hsa-miR-199b-3p	miR-199a-3p (and other miRNAs w/seed CAGUAGU)	TargetScan Human,miRecords	Experimentally Observed,Moderate (predicted)	MTOR	Acute Myeloid Leukemia Signaling,Acute Phase Response Signaling,AMPK Signaling,Apelin Endothelial Signaling Pathway,autophagy,B Cell Receptor Signaling,Cardiac Hypertrophy Signaling,CNTF Signaling,EGF Signaling,Endocannabinoid Cancer Inhibition Pathway,Endocannabinoid Developing Neuron Pathway,ErbB Signaling,FLT3 Signaling in Hematopoietic Progenitor Cells,Glioblastoma Multiforme Signaling,Glioma…
hsa-miR-199b-3p	miR-199a-3p (and other miRNAs w/seed CAGUAGU)	Ingenuity Expert Findings,TargetScan Human	Experimentally Observed,High (predicted)	PON2
hsa-miR-199b-3p	miR-199a-3p (and other miRNAs w/seed CAGUAGU)	Ingenuity Expert Findings	Experimentally Observed	PRDX6	Apelin Adipocyte Signaling Pathway,Glutathione Redox Reactions I,Heparan Sulfate Biosynthesis,Heparan Sulfate Biosynthesis (Late Stages),Phagosome Maturation,Triacylglycerol Degradation
hsa-miR-199b-3p	miR-199a-3p (and other miRNAs w/seed CAGUAGU)	Ingenuity Expert Findings,miRecords	Experimentally Observed	PTGS2	Cancer Drug Resistance By Drug Efflux,CD40 Signaling,Cholecystokinin/Gastrin-mediated Signaling,Colorectal Cancer Metastasis Signaling,Corticotropin Releasing Hormone Signaling,Eicosanoid Signaling,Endothelin-1 Signaling,Fatty Acid α-oxidation,Glucocorticoid Receptor Signaling,HGF Signaling,IL-17 Signaling,IL-8 Signaling,ILK Signaling,LXR/RXR Activation,MIF Regulation of Innate Immunity,MIF-media…
hsa-miR-199b-3p	miR-199a-3p (and other miRNAs w/seed CAGUAGU)	Ingenuity Expert Findings,TargetScan Human	Experimentally Observed,Moderate (predicted)	RUNX1	Acute Myeloid Leukemia Signaling,GM-CSF Signaling,Th17 Activation Pathway
hsa-miR-199b-3p	miR-199a-3p (and other miRNAs w/seed CAGUAGU)	miRecords	Experimentally Observed	SMAD1	Adipogenesis pathway,BMP signaling pathway,Factors Promoting Cardiogenesis in Vertebrates,HIPPO signaling,Human Embryonic Stem Cell Pluripotency,Iron homeostasis signaling pathway,Molecular Mechanisms of Cancer,Mouse Embryonic Stem Cell Pluripotency,Osteoarthritis Pathway,RAR Activation,Role of NANOG in Mammalian Embryonic Stem Cell Pluripotency,Role of Osteoblasts, Osteoclasts and Chondrocytes i…
hsa-miR-199b-3p	miR-199a-3p (and other miRNAs w/seed CAGUAGU)	Ingenuity Expert Findings	Experimentally Observed	SUZ12
hsa-miR-199b-3p	miR-199a-3p (and other miRNAs w/seed CAGUAGU)	Ingenuity Expert Findings	Experimentally Observed	VCAN
hsa-miR-223-3p	miR-223-3p (miRNAs w/seed GUCAGUU)	miRecords	Experimentally Observed	CNTN4
hsa-miR-223-3p	miR-223-3p (miRNAs w/seed GUCAGUU)	miRecords	Experimentally Observed	IRS1	14-3-3-mediated Signaling,3-phosphoinositide Biosynthesis,Actin Cytoskeleton Signaling,Acute Myeloid Leukemia Signaling,Adrenomedullin signaling pathway,Aldosterone Signaling in Epithelial Cells,AMPK Signaling,Amyotrophic Lateral Sclerosis Signaling,Angiopoietin Signaling,Antiproliferative Role of Somatostatin Receptor 2,Apelin Cardiomyocyte Signaling Pathway,Apelin Endothelial Signaling Pathway,…
hsa-miR-223-3p	miR-223-3p (miRNAs w/seed GUCAGUU)	TargetScan Human,miRecords	Experimentally Observed,High (predicted)	LMO2
hsa-miR-223-3p	miR-223-3p (miRNAs w/seed GUCAGUU)	Ingenuity Expert Findings,TarBase,TargetScan Human,miRecords	Experimentally Observed,Moderate (predicted)	MEF2C	Apelin Endothelial Signaling Pathway,B Cell Receptor Signaling,Calcium Signaling,Cardiac Hypertrophy Signaling,Cardiomyocyte Differentiation via BMP Receptors,Cholecystokinin/Gastrin-mediated Signaling,Corticotropin Releasing Hormone Signaling,ERK5 Signaling,Factors Promoting Cardiogenesis in Vertebrates,Gα12/13 Signaling,Osteoarthritis Pathway,p38 MAPK Signaling,Phospholipase C Signaling,PPARα/R…
hsa-miR-223-3p	miR-223-3p (miRNAs w/seed GUCAGUU)	TarBase,TargetScan Human,miRecords	Experimentally Observed,High (predicted)	NFIA	Aryl Hydrocarbon Receptor Signaling
hsa-miR-223-3p	miR-223-3p (miRNAs w/seed GUCAGUU)	TargetScan Human,miRecords	Experimentally Observed,High (predicted)	RHOB	Actin Nucleation by ARP-WASP Complex,Cardiac Hypertrophy Signaling,Cholecystokinin/Gastrin-mediated Signaling,Colorectal Cancer Metastasis Signaling,CXCR4 Signaling,Germ Cell-Sertoli Cell Junction Signaling,Glioblastoma Multiforme Signaling,Glioma Invasiveness Signaling,Gαq Signaling,HMGB1 Signaling,IL-8 Signaling,ILK Signaling,Integrin Signaling,Molecular Mechanisms of Cancer,mTOR Signaling,Phag…
hsa-miR-223-3p	miR-223-3p (miRNAs w/seed GUCAGUU)	miRecords	Experimentally Observed	SCN3A
hsa-miR-223-3p	miR-223-3p (miRNAs w/seed GUCAGUU)	miRecords	Experimentally Observed	STMN1	Breast Cancer Regulation by Stathmin1,Signaling by Rho Family GTPases
hsa-miR-223-3p	miR-223-3p (miRNAs w/seed GUCAGUU)	miRecords	Experimentally Observed	VIM	14-3-3-mediated Signaling,Endocannabinoid Cancer Inhibition Pathway,ILK Signaling,Signaling by Rho Family GTPases
hsa-miR-23a-3p	miR-23a-3p (and other miRNAs w/seed UCACAUU)	Ingenuity Expert Findings	Experimentally Observed	2700046G09Rik
hsa-miR-23a-3p	miR-23a-3p (and other miRNAs w/seed UCACAUU)	TarBase,miRecords	Experimentally Observed	ATAT1
hsa-miR-23a-3p	miR-23a-3p (and other miRNAs w/seed UCACAUU)	TarBase,TargetScan Human,miRecords	Experimentally Observed,High (predicted)	CXCL12	Agranulocyte Adhesion and Diapedesis,Atherosclerosis Signaling,Axonal Guidance Signaling,Chemokine Signaling,CXCR4 Signaling,Ephrin B Signaling,Ephrin Receptor Signaling,Granulocyte Adhesion and Diapedesis,Leukocyte Extravasation Signaling,Neuroinflammation Signaling Pathway,Role of Macrophages, Fibroblasts and Endothelial Cells in Rheumatoid Arthritis,Thyroid Cancer Signaling
hsa-miR-23a-3p	miR-23a-3p (and other miRNAs w/seed UCACAUU)	Ingenuity Expert Findings,TargetScan Human	Experimentally Observed,Moderate (predicted)	FBXO32
hsa-miR-23a-3p	miR-23a-3p (and other miRNAs w/seed UCACAUU)	miRecords	Experimentally Observed	GATD3A/GATD3B
hsa-miR-23a-3p	miR-23a-3p (and other miRNAs w/seed UCACAUU)	TarBase,miRecords	Experimentally Observed	HES1	Notch Signaling,Osteoarthritis Pathway,VDR/RXR Activation
hsa-miR-23a-3p	miR-23a-3p (and other miRNAs w/seed UCACAUU)	Ingenuity Expert Findings,TargetScan Human	Experimentally Observed,Moderate (predicted)	IL6R	Acute Phase Response Signaling,Cardiac Hypertrophy Signaling,Colorectal Cancer Metastasis Signaling,Hepatic Fibrosis / Hepatic Stellate Cell Activation,IL-6 Signaling,Iron homeostasis signaling pathway,Neuroinflammation Signaling Pathway,Role of JAK family kinases in IL-6-type Cytokine Signaling,Role of Macrophages, Fibroblasts and Endothelial Cells in Rheumatoid Arthritis,SPINK1 General Cancer P…
hsa-miR-23a-3p	miR-23a-3p (and other miRNAs w/seed UCACAUU)	TargetScan Human,miRecords	Experimentally Observed,Moderate (predicted)	LMNB1	Granzyme B Signaling,Mechanisms of Viral Exit from Host Cells
hsa-miR-23a-3p	miR-23a-3p (and other miRNAs w/seed UCACAUU)	miRecords	Experimentally Observed	MDH2	Aspartate Degradation II,Gluconeogenesis I,TCA Cycle II (Eukaryotic)
hsa-miR-23a-3p	miR-23a-3p (and other miRNAs w/seed UCACAUU)	TargetScan Human,miRecords	Experimentally Observed,Moderate (predicted)	MET	3-phosphoinositide Biosynthesis,Axonal Guidance Signaling,Clathrin-mediated Endocytosis Signaling,Epithelial Adherens Junction Signaling,FGF Signaling,Hepatic Fibrosis / Hepatic Stellate Cell Activation,HGF Signaling,IL-7 Signaling Pathway,Macropinocytosis Signaling,Regulation of the Epithelial-Mesenchymal Transition Pathway,Remodeling of Epithelial Adherens Junctions,Renal Cell Carcinoma Signali…
hsa-miR-23a-3p	miR-23a-3p (and other miRNAs w/seed UCACAUU)	TarBase	Experimentally Observed	NOTCH1	Epithelial Adherens Junction Signaling,Molecular Mechanisms of Cancer,Notch Signaling,Osteoarthritis Pathway,Pancreatic Adenocarcinoma Signaling,Regulation of the Epithelial-Mesenchymal Transition Pathway,Th1 and Th2 Activation Pathway,Th1 Pathway,Th2 Pathway
hsa-miR-23a-3p	miR-23a-3p (and other miRNAs w/seed UCACAUU)	TargetScan Human,miRecords	Experimentally Observed,Moderate (predicted)	PLAU	Coagulation System,Glioma Invasiveness Signaling,Glucocorticoid Receptor Signaling,Oncostatin M Signaling
hsa-miR-23a-3p	miR-23a-3p (and other miRNAs w/seed UCACAUU)	TarBase,TargetScan Human,miRecords	Experimentally Observed,Moderate (predicted)	POU4F2
hsa-miR-23a-3p	miR-23a-3p (and other miRNAs w/seed UCACAUU)	Ingenuity Expert Findings,TargetScan Human	Experimentally Observed,Moderate (predicted)	PTEN	3-phosphoinositide Biosynthesis,3-phosphoinositide Degradation,B Cell Receptor Signaling,Cancer Drug Resistance By Drug Efflux,D-myo-inositol (1,3,4)-trisphosphate Biosynthesis,D-myo-inositol (1,4,5,6)-Tetrakisphosphate Biosynthesis,D-myo-inositol (3,4,5,6)-tetrakisphosphate Biosynthesis,D-myo-inositol-5-phosphate Metabolism,Endometrial Cancer Signaling,Epithelial Adherens Junction Signaling,ErbB…
hsa-miR-23a-3p	miR-23a-3p (and other miRNAs w/seed UCACAUU)	miRecords	Experimentally Observed	SEPT3	RhoA Signaling,Signaling by Rho Family GTPases
hsa-miR-23a-3p	miR-23a-3p (and other miRNAs w/seed UCACAUU)	miRecords	Experimentally Observed	SMAD3	Adipogenesis pathway,Androgen Signaling,Antiproliferative Role of TOB in T Cell Signaling,Apelin Endothelial Signaling Pathway,Cell Cycle: G1/S Checkpoint Regulation,Chronic Myeloid Leukemia Signaling,Colorectal Cancer Metastasis Signaling,Glucocorticoid Receptor Signaling,Hepatic Fibrosis / Hepatic Stellate Cell Activation,HIPPO signaling,Human Embryonic Stem Cell Pluripotency,Iron homeostasis s…
hsa-miR-23a-3p	miR-23a-3p (and other miRNAs w/seed UCACAUU)	miRecords	Experimentally Observed	SMAD4	Antiproliferative Role of TOB in T Cell Signaling,BMP signaling pathway,Cardiomyocyte Differentiation via BMP Receptors,Cell Cycle: G1/S Checkpoint Regulation,Chronic Myeloid Leukemia Signaling,Colorectal Cancer Metastasis Signaling,Factors Promoting Cardiogenesis in Vertebrates,Glucocorticoid Receptor Signaling,Hepatic Fibrosis / Hepatic Stellate Cell Activation,HIPPO signaling,Human Embryonic S…
hsa-miR-23a-3p	miR-23a-3p (and other miRNAs w/seed UCACAUU)	miRecords	Experimentally Observed	SMAD5	Adipogenesis pathway,BMP signaling pathway,Factors Promoting Cardiogenesis in Vertebrates,HIPPO signaling,Human Embryonic Stem Cell Pluripotency,Iron homeostasis signaling pathway,Molecular Mechanisms of Cancer,Mouse Embryonic Stem Cell Pluripotency,Osteoarthritis Pathway,RAR Activation,Role of NANOG in Mammalian Embryonic Stem Cell Pluripotency,Role of Osteoblasts, Osteoclasts and Chondrocytes i…
hsa-miR-23a-3p	miR-23a-3p (and other miRNAs w/seed UCACAUU)	Ingenuity Expert Findings,TargetScan Human,miRecords	Experimentally Observed,Moderate (predicted)	TRIM63
hsa-miR-23a-3p	miR-23a-3p (and other miRNAs w/seed UCACAUU)	Ingenuity Expert Findings	Experimentally Observed	TRPS1
hsa-miR-33a-5p	miR-33-5p (and other miRNAs w/seed UGCAUUG)	Ingenuity Expert Findings,TargetScan Human,miRecords	Experimentally Observed,Moderate (predicted)	ABCA1	LPS/IL-1 Mediated Inhibition of RXR Function,LXR/RXR Activation,PPARα/RXRα Activation,Sirtuin Signaling Pathway
hsa-miR-25-3p	miR-92a-3p (and other miRNAs w/seed AUUGCAC)	Ingenuity Expert Findings,TargetScan Human,miRecords	Experimentally Observed,Moderate (predicted)	BCL2L11	Apoptosis Signaling,Molecular Mechanisms of Cancer,PTEN Signaling,Sirtuin Signaling Pathway
hsa-miR-25-3p	miR-92a-3p (and other miRNAs w/seed AUUGCAC)	miRecords	Experimentally Observed	BMPR2	Adipogenesis pathway,BMP signaling pathway,Cardiomyocyte Differentiation via BMP Receptors,Epithelial Adherens Junction Signaling,Factors Promoting Cardiogenesis in Vertebrates,Human Embryonic Stem Cell Pluripotency,Iron homeostasis signaling pathway,Molecular Mechanisms of Cancer,Mouse Embryonic Stem Cell Pluripotency,Neuroinflammation Signaling Pathway,NF-κB Signaling,Osteoarthritis Pathway,PPA…
hsa-miR-25-3p	miR-92a-3p (and other miRNAs w/seed AUUGCAC)	Ingenuity Expert Findings	Experimentally Observed	CCNE2	Antiproliferative Role of TOB in T Cell Signaling,Aryl Hydrocarbon Receptor Signaling,Breast Cancer Regulation by Stathmin1,Cell Cycle Regulation by BTG Family Proteins,Cell Cycle: G1/S Checkpoint Regulation,Cyclins and Cell Cycle Regulation,DNA damage-induced 14-3-3σ Signaling,Endocannabinoid Cancer Inhibition Pathway,Estrogen-mediated S-phase Entry,Factors Promoting Cardiogenesis in Vertebrates…
hsa-miR-25-3p	miR-92a-3p (and other miRNAs w/seed AUUGCAC)	Ingenuity Expert Findings	Experimentally Observed	CDKN1A	AMPK Signaling,Antiproliferative Role of Somatostatin Receptor 2,Aryl Hydrocarbon Receptor Signaling,ATM Signaling,Bladder Cancer Signaling,Breast Cancer Regulation by Stathmin1,Cell Cycle: G1/S Checkpoint Regulation,Cell Cycle: G2/M DNA Damage Checkpoint Regulation,Chronic Myeloid Leukemia Signaling,Cyclins and Cell Cycle Regulation,Endocannabinoid Cancer Inhibition Pathway,Estrogen-mediated S-p…
hsa-miR-25-3p	miR-92a-3p (and other miRNAs w/seed AUUGCAC)	TargetScan Human,miRecords	Experimentally Observed,High (predicted)	CDKN1C	Glucocorticoid Receptor Signaling
hsa-miR-25-3p	miR-92a-3p (and other miRNAs w/seed AUUGCAC)	miRecords	Experimentally Observed	ENPP6	cAMP-mediated signaling,Cardiac β-adrenergic Signaling,G-Protein Coupled Receptor Signaling,Gustation Pathway,Protein Kinase A Signaling,Relaxin Signaling,tRNA Splicing
hsa-miR-25-3p	miR-92a-3p (and other miRNAs w/seed AUUGCAC)	Ingenuity Expert Findings,TargetScan Human	Experimentally Observed,High (predicted)	FBXW7	Adipogenesis pathway,Protein Ubiquitination Pathway
hsa-miR-25-3p	miR-92a-3p (and other miRNAs w/seed AUUGCAC)	TargetScan Human,miRecords	Experimentally Observed,High (predicted)	HIPK3
hsa-miR-25-3p	miR-92a-3p (and other miRNAs w/seed AUUGCAC)	Ingenuity Expert Findings	Experimentally Observed	IKZF1	Th1 and Th2 Activation Pathway,Th2 Pathway
hsa-miR-25-3p	miR-92a-3p (and other miRNAs w/seed AUUGCAC)	Ingenuity Expert Findings,TargetScan Human,miRecords	Experimentally Observed,High (predicted)	ITGA5	Actin Cytoskeleton Signaling,Actin Nucleation by ARP-WASP Complex,Agranulocyte Adhesion and Diapedesis,Agrin Interactions at Neuromuscular Junction,Axonal Guidance Signaling,Caveolar-mediated Endocytosis Signaling,Cdc42 Signaling,Clathrin-mediated Endocytosis Signaling,Ephrin Receptor Signaling,ERK/MAPK Signaling,FAK Signaling,Granulocyte Adhesion and Diapedesis,HGF Signaling,Integrin Signaling,L…
hsa-miR-25-3p	miR-92a-3p (and other miRNAs w/seed AUUGCAC)	Ingenuity Expert Findings	Experimentally Observed	ITGB3	Agrin Interactions at Neuromuscular Junction,Caveolar-mediated Endocytosis Signaling,Clathrin-mediated Endocytosis Signaling,Glioma Invasiveness Signaling,GP6 Signaling Pathway,Granulocyte Adhesion and Diapedesis,HER-2 Signaling in Breast Cancer,IL-8 Signaling,ILK Signaling,Integrin Signaling,Leukocyte Extravasation Signaling,Macropinocytosis Signaling,NF-κB Activation by Viruses,P2Y Purigenic Re…
hsa-miR-25-3p	miR-92a-3p (and other miRNAs w/seed AUUGCAC)	TargetScan Human,miRecords	Experimentally Observed,High (predicted)	MAP2K4	14-3-3-mediated Signaling,4-1BB Signaling in T Lymphocytes,Activation of IRF by Cytosolic Pattern Recognition Receptors,Acute Myeloid Leukemia Signaling,Acute Phase Response Signaling,Adrenomedullin signaling pathway,Agrin Interactions at Neuromuscular Junction,Antioxidant Action of Vitamin C,Apelin Endothelial Signaling Pathway,Apelin Liver Signaling Pathway,Apelin Pancreas Signaling Pathway,Apo…
hsa-miR-25-3p	miR-92a-3p (and other miRNAs w/seed AUUGCAC)	Ingenuity Expert Findings	Experimentally Observed	MAPRE1	Remodeling of Epithelial Adherens Junctions
hsa-miR-25-3p	miR-92a-3p (and other miRNAs w/seed AUUGCAC)	TargetScan Human,miRecords	Experimentally Observed,Moderate (predicted)	MYLIP	LXR/RXR Activation
hsa-miR-25-3p	miR-92a-3p (and other miRNAs w/seed AUUGCAC)	Ingenuity Expert Findings	Experimentally Observed	OSBPL2
hsa-miR-25-3p	miR-92a-3p (and other miRNAs w/seed AUUGCAC)	Ingenuity Expert Findings	Experimentally Observed	OSBPL8
hsa-miR-25-3p	miR-92a-3p (and other miRNAs w/seed AUUGCAC)	Ingenuity Expert Findings	Experimentally Observed	PCGF1
hsa-miR-25-3p	miR-92a-3p (and other miRNAs w/seed AUUGCAC)	Ingenuity Expert Findings,TargetScan Human	Experimentally Observed,Moderate (predicted)	PTEN	3-phosphoinositide Biosynthesis,3-phosphoinositide Degradation,B Cell Receptor Signaling,Cancer Drug Resistance By Drug Efflux,D-myo-inositol (1,3,4)-trisphosphate Biosynthesis,D-myo-inositol (1,4,5,6)-Tetrakisphosphate Biosynthesis,D-myo-inositol (3,4,5,6)-tetrakisphosphate Biosynthesis,D-myo-inositol-5-phosphate Metabolism,Endometrial Cancer Signaling,Epithelial Adherens Junction Signaling,ErbB…
hsa-miR-25-3p	miR-92a-3p (and other miRNAs w/seed AUUGCAC)	Ingenuity Expert Findings	Experimentally Observed	RFFL
hsa-miR-25-3p	miR-92a-3p (and other miRNAs w/seed AUUGCAC)	miRecords	Experimentally Observed	VSNL1
hsa-miR-25-3p	miR-92a-3p (and other miRNAs w/seed AUUGCAC)	Ingenuity Expert Findings,TargetScan Human	Experimentally Observed,Moderate (predicted)	ZEB2	Regulation of the Epithelial-Mesenchymal Transition Pathway
The functional enrichment analysis of the miRNAs targets with experimental evidence was performed using the Ingenuity Pathway Analysis (IPA) (Qiagen) in its default parameters, as described in Methods
